# Supplementary material for: Cutaneous adverse events with antibody-drug conjugates: a FAERS-based pharmacovigilance study
Source: Front Med (Lausanne). 2026 May 25;13:1847032. doi: 10.3389/fmed.2026.1847032 (PMC13243105; doi:10.3389/fmed.2026.1847032)
Supplement: Supplementary file 1 [file Table_1.xlsx]

## Sheet: Table of Contents
Supplementary Table 1. Clinical characteristics of patients with cutaneous adverse events treated with Antibody-Drug Conjugates.
Supplementary Table 2. Cutaneous adverse event occurrence and associated risk signals across different antibody-drug conjugates.
Supplementary Table 3. Signal strength of CAEs at Preferred Terms (PT).
Supplementary Table 4. Data for Sankey visualization.
Supplementary Table 5. Primary data for the heatmap of ROR value.raw data of onset time.
Supplementary Table 6. Primary data of the onset time.
Supplementary Table 7. Weibull distribution parameters (α, β) and failure type for different ADCs.
Supplementary Table 8 Outcomes of ADCs associated with CAEs.
Supplementary Table 9. Subgroup Analysis of Cutaneous Adverse Events Associated with ADCs by Gender.
Supplementary Table 10. Subgroup Analysis of Cutaneous Adverse Events Associated with ADCs by Age.

## Sheet: Supplementary Table 1
Supplementary Table 1. Clinical characteristics of patients with cutaneous adverse events treated with Antibody-Drug Conjugates.
Characteristics	Belantamab mafodotin	Brentuximab vedotin	Enfortumab vedotin	Gemtuzumab ozogamicin	Loncastuximab tesirine	Sacituzumab govitecan	Tisotumab vedotin	Trastuzumab deruxtecan	Trastuzumab emtansine	Cutaneous AEs of ADCs	Non-cutaneous AEs of ADCs	Total AEs of ADCs
Total cases	36	730	1471	70	45	336	76	469	398	(N=3631)	(N=30545)	(N=34176)
Gender
Female	9 (25.0%)	259 (35.5%)	374 (25.4%)	22 (31.4%)	17 (37.8%)	326 (97.0%)	64 (84.2%)	403 (85.9%)	348 (87.4%)	1818 (50.1%)	18000 (58.9%)	19818 (58.0%)
Male	5 (13.9%)	340 (46.6%)	1052 (71.5%)	40 (57.1%)	19 (42.2%)	5 (1.5%)	0 (0.0%)	12 (2.6%)	3 (0.8%)	1480 (40.8%)	7277 (23.8%)	8757 (25.6%)
Unknown	22 (61.1%)	131 (17.9%)	45 (3.1%)	8 (11.4%)	9 (20.0%)	5 (1.5%)	12 (15.8%)	54 (11.5%)	47 (11.8%)	333 (9.2%)	5268 (17.2%)	5601 (16.4%)
Age
＜2	0 (0.0%)	2 (0.3%)	0 (0.0%)	0 (0.0%)	0 (0.0%)	0 (0.0%)	0 (0.0%)	0 (0.0%)	0 (0.0%)	2 (0.1%)	23 (0.1%)	25 (0.1%)
2-11	0 (0.0%)	6 (0.8%)	0 (0.0%)	4 (5.7%)	0 (0.0%)	0 (0.0%)	0 (0.0%)	0 (0.0%)	0 (0.0%)	10 (0.3%)	85 (0.3%)	95 (0.3%)
12-17	0 (0.0%)	11 (1.5%)	0 (0.0%)	3 (4.3%)	0 (0.0%)	0 (0.0%)	0 (0.0%)	0 (0.0%)	0 (0.0%)	14 (0.4%)	148 (0.5%)	162 (0.5%)
18-64	3 (8.3%)	333 (45.6%)	207 (14.1%)	25 (35.7%)	7 (15.6%)	177 (52.7%)	17 (22.4%)	107 (22.8%)	181 (45.5%)	1057 (29.1%)	9425 (30.9%)	10482 (30.7%)
65-85	8 (22.2%)	127 (17.4%)	869 (59.1%)	19 (27.1%)	11 (24.4%)	61 (18.2%)	1 (1.3%)	72 (15.4%)	53 (13.3%)	1221 (33.6%)	5812 (19.0%)	7033 (20.6%)
>85	0 (0.0%)	4 (0.5%)	69 (4.7%)	0 (0.0%)	2 (4.4%)	0 (0.0%)	0 (0.0%)	3 (0.6%)	2 (0.5%)	80 (2.2%)	330 (1.1%)	410 (1.2%)
Unknown	25 (69.4%)	247 (33.8%)	326 (22.2%)	19 (27.1%)	25 (55.6%)	98 (29.2%)	58 (76.3%)	287 (61.2%)	162 (40.7%)	1247 (34.3%)	14722 (48.2%)	15969 (46.7%)
Weight
<50 kg	0 (0.0%)	26 (3.6%)	34 (2.3%)	10 (14.3%)	0 (0.0%)	5 (1.5%)	0 (0.0%)	7 (1.5%)	11 (2.8%)	93 (2.6%)	1017 (3.3%)	1110 (3.2%)
>100 kg	1 (2.8%)	28 (3.8%)	37 (2.5%)	5 (7.1%)	1 (2.2%)	12 (3.6%)	2 (2.6%)	4 (0.9%)	5 (1.3%)	95 (2.6%)	446 (1.5%)	541 (1.6%)
50-100 kg	6 (16.7%)	207 (28.4%)	265 (18.0%)	25 (35.7%)	6 (13.3%)	72 (21.4%)	4 (5.3%)	70 (14.9%)	124 (31.2%)	779 (21.5%)	6341 (20.8%)	7120 (20.8%)
Unknown	29 (80.6%)	469 (64.2%)	1135 (77.2%)	30 (42.9%)	38 (84.4%)	247 (73.5%)	70 (92.1%)	388 (82.7%)	258 (64.8%)	2664 (73.4%)	22741 (74.5%)	25405 (74.3%)
Reporting year
2004-2018	0 (0.0%)	289（39.6%）	0 (0.0%)	49(70.0%)	0 (0.0%)	0 (0.0%)	0 (0.0%)	0 (0.0%)	191(48.0%)	529（14.6%）	5806（19.0%）	6335（18.5%）
2019	0 (0.0%)	88 (12.1%)	0 (0.0%)	2 (2.9%)	0 (0.0%)	0 (0.0%)	0 (0.0%)	0 (0.0%)	17 (4.3%)	107 (2.9%)	1082 (3.5%)	1189 (3.5%)
2020	1 (2.8%)	62 (8.5%)	83 (5.6%)	6 (8.6%)	0 (0.0%)	6 (1.8%)	0 (0.0%)	35 (7.5%)	30 (7.5%)	223 (6.1%)	1834 (6.0%)	2057 (6.0%)
2021	6 (16.7%)	83 (11.4%)	127 (8.6%)	3 (4.3%)	6 (13.3%)	20 (6.0%)	1 (1.3%)	34 (7.2%)	39 (9.8%)	319 (8.8%)	2936 (9.6%)	3255 (9.5%)
2022	22 (61.1%)	48 (6.6%)	155 (10.5%)	2 (2.9%)	9 (20.0%)	92 (27.4%)	25 (32.9%)	58 (12.4%)	21 (5.3%)	432 (11.9%)	4967 (16.3%)	5399 (15.8%)
2023	6 (16.7%)	40 (5.5%)	348 (23.7%)	4 (5.7%)	12 (26.7%)	90 (26.8%)	19 (25.0%)	124 (26.4%)	41 (10.3%)	684 (18.8%)	5373 (17.6%)	6057 (17.7%)
2024	1 (2.8%)	84 (11.5%)	447 (30.4%)	2 (2.9%)	11 (24.4%)	80 (23.8%)	19 (25.0%)	146 (31.1%)	40 (10.1%)	830 (22.9%)	5712 (18.7%)	6542 (19.1%)
2025	0 (0.0%)	36 (4.9%)	311 (21.1%)	2 (2.9%)	7 (15.6%)	48 (14.3%)	12 (15.8%)	72 (15.4%)	19 (4.8%)	507 (14.0%)	2835 (9.3%)	3342 (9.8%)
Reporter type
Consumer	14 (38.9%)	149 (20.4%)	383 (26.0%)	0 (0.0%)	7 (15.6%)	66 (19.6%)	10 (13.2%)	186 (39.7%)	100 (25.1%)	915 (25.2%)	5344 (17.5%)	6259 (18.3%)
Health Professional	0 (0.0%)	85 (11.6%)	234 (15.9%)	7 (10.0%)	6 (13.3%)	101 (30.1%)	37 (48.7%)	80 (17.1%)	33 (8.3%)	583 (16.1%)	4940 (16.2%)	5523 (16.2%)
Pharmacist	1 (2.8%)	47 (6.4%)	126 (8.6%)	1 (1.4%)	3 (6.7%)	28 (8.3%)	7 (9.2%)	23 (4.9%)	39 (9.8%)	275 (7.6%)	2316 (7.6%)	2591 (7.6%)
Physician	21 (58.3%)	338 (46.3%)	707 (48.1%)	27 (38.6%)	29 (64.4%)	141 (42.0%)	22 (28.9%)	180 (38.4%)	185 (46.5%)	1650 (45.4%)	16140 (52.8%)	17790 (52.1%)
Unknown	0 (0.0%)	111 (15.2%)	21 (1.4%)	35 (50.0%)	0 (0.0%)	0 (0.0%)	0 (0.0%)	0 (0.0%)	41 (10.3%)	208 (5.7%)	1805 (5.9%)	2013 (5.9%)
Reporting countries（Top5）
USA	14 (38.9%)	222 (30.4%)	529 (36.0%)	22 (31.4%)	34 (75.6%)	105 (31.3%)	73 (96.1%)	299 (63.8%)	184 (46.2%)	1482 (40.8%)	11594 (38.0%)	13076 (38.3%)
Japan	0 (0.0%)	59 (8.1%)	605 (41.1%)	6 (8.6%)	0 (0.0%)	6 (1.8%)	1 (1.3%)	23 (4.9%)	14 (3.5%)	714 (19.7%)	3370 (11.0%)	4084 (12.0%)
France	11 (30.6%)	105 (14.4%)	84 (5.7%)	12 (17.1%)	0 (0.0%)	57 (17.0%)	0 (0.0%)	28 (6.0%)	22 (5.5%)	319 (8.8%)	2417 (7.9%)	2736 (8.0%)
Canada	0 (0.0%)	11 (1.5%)	67 (4.6%)	2 (2.9%)	0 (0.0%)	57 (17.0%)	0 (0.0%)	36 (7.7%)	27 (6.8%)	200 (5.5%)	2052 (6.7%)	2252 (6.6%)
Germany	0 (0.0%)	16 (2.2%)	22 (1.5%)	3 (4.3%)	2 (4.4%)	11 (3.3%)	0 (0.0%)	8 (1.7%)	15 (3.8%)	77 (2.1%)	1007 (3.3%)	1084 (3.2%)
Others	11（30.6%）	317（43.4%）	164（11.1%）	25（35.7%）	9(20.0%)	100(29.8%)	2(2.6%)	75(16.0%)	136(34.2%)	839（23.1%）	10105（33.1%）	10944（32.0%）
Indication（Top 5）
transitional cell carcinoma	0 (0.0%)	0 (0.0%)	526（35.8%）	0 (0.0%)	0 (0.0%)	3(0.9%)	0 (0.0%)	0 (0.0%)	0 (0.0%)	529(14.6%)	911(3.0%)	1440(42.1%)
hodgkin's disease	0 (0.0%)	360（49.3%）	0 (0.0%)	0 (0.0%)	0 (0.0%)	2(0.6%)	0 (0.0%)	0 (0.0%)	0 (0.0%)	362(10%)	3817(12.5%)	4177(12.2%)
bladder cancer	0 (0.0%)	0 (0.0%)	213（14.5%）	0 (0.0%)	0 (0.0%)	2(0.6%)	0 (0.0%)	0 (0.0%)	0 (0.0%)	215(5.9%)	375(1.2%)	590(1.7%)
breast cancer metastatic	0 (0.0%)	0 (0.0%)	0 (0.0%)	0 (0.0%)	0 (0.0%)	16(4.8%)	0 (0.0%)	101(21.5%)	93(23.4%)	210(5.8%)	3157(10.4%)	3367(9.9%)
triple negative breast cancer	0 (0.0%)	0 (0.0%)	0 (0.0%)	0 (0.0%)	0 (0.0%)	200(59.5%)	0 (0.0%)	1(0.2%)	1(0.3%)	202(5.7%)	1626(5.3%)	1828(53.5%)
Report type
Serious	32 (88.9%)	641 (87.8%)	1203 (81.8%)	70 (100%)	18 (40.0%)	269 (80.1%)	25 (32.9%)	214 (45.6%)	273 (68.6%)	2745 (75.6%)	25675 (84.1%)	28420 (83.2%)
Non-Serious	4 (11.1%)	89 (12.2%)	268 (18.2%)	0 (0.0%)	27 (60.0%)	67 (19.9%)	51 (67.1%)	255 (54.4%)	125 (31.4%)	886 (24.4%)	4870 (15.9%)	5756 (16.8%)
Outcome
Death	3 (8.3%)	42 (5.8%)	166 (11.3%)	16 (22.9%)	3 (6.7%)	15 (4.5%)	2 (2.6%)	21 (4.5%)	10 (2.5%)	278 (7.7%)	5804 (19.0%)	6082 (17.8%)
Hospitalization	12 (33.3%)	221 (30.3%)	392 (26.6%)	27 (38.6%)	6 (13.3%)	51 (15.2%)	10 (13.2%)	58 (12.4%)	74 (18.6%)	851 (23.4%)	6935 (22.7%)	7786 (22.8%)
Life-Threatening	0 (0.0%)	36 (4.9%)	28 (1.9%)	5 (7.1%)	0 (0%)	1 (0.3%)	1 (1.3%)	2 (0.4%)	4 (1.0%)	77 (2.1%)	680 (2.2%)	757 (2.2%)
Disability	1 (2.8%)	11 (1.5%)	16 (1.1%)	0 (0.0%)	0 (0%)	8 (2.4%)	2 (2.6%)	5 (1.1%)	4 (1.0%)	47 (1.3%)	314 (1.0%)	361 (1.1%)
Others	20 (55.6%)	420 (57.5%)	869 (59.1%)	22 (31.4%)	36 (80.0%)	261 (77.7%)	61 (80.3%)	383 (81.7%)	306 (76.9%)	2378 (65.5%)	16812 (55.0%)	19190 (56.1%)

## Sheet: Supplementary Table 2
Supplementary Table 2. Cutaneous adverse event occurrence and associated risk signals across different antibody-drug conjugates.
Treatments	Cutaneous adverse events	Total adverse events	Percent（%）	ROR	95%CI
Belantamab mafodotin	47	7387	0.00636253	0.24	0.18-0.32
Brentuximab vedotin	998	24239	0.0411733	0.86	0.81-0.92
Enfortumab vedotin	2288	12308	0.185895	4.46	4.26-4.66
Gemtuzumab ozogamicin	91	9579	0.00949995	0.32	0.26-0.39
Loncastuximab tesirine	61	522	0.116858	5.38	4.12-7.03
Sacituzumab govitecan	433	12742	0.0339821	0.81	0.73-0.89
Tisotumab vedotin	104	1293	0.0804331	2.75	2.25-3.36
Trastuzumab deruxtecan	592	22017	0.0268883	0.59	0.55-0.64
Trastuzumab emtansine	555	14108	0.0393394	0.88	0.81-0.96

## Sheet: Supplementary Table 3
Supplementary Table 3. Signal strength of CAEs at Preferred Terms (PT).
HLGT	HLT	PT	Cases	ROR(95%Cl)	IC(IC025)
angioedema and urticaria	urticarias	urticaria	104	0.38 ( 0.31 - 0.46 )	-1.39 ( -1.67 )
	angioedemas	angioedema	19	0.26 ( 0.16 - 0.4 )	-1.96 ( -2.55 )
	urticarias	idiopathic urticaria	1	1.49 ( 0.21 - 10.6 )	0.57 ( -1.79 )
	urticarias	urticarial vasculitis	1	1.23 ( 0.17 - 8.78 )	0.3 ( -1.9 )
cornification and dystrophic skin disorders	hyperkeratoses	lichenoid keratosis	11	3.04 ( 1.68 - 5.5 )	1.6 ( 0.54 )
	skin hyperplasias and hypertrophies	skin hypertrophy	5	1.07 ( 0.44 - 2.56 )	0.09 ( -1.1 )
	hyperkeratoses	hyperkeratosis	3	0.32 ( 0.1 - 0.99 )	-1.65 ( -2.82 )
	skin hypoplasias and atrophies	skin atrophy	3	0.31 ( 0.1 - 0.97 )	-1.67 ( -2.85 )
	skin preneoplastic conditions nec	actinic keratosis	2	0.44 ( 0.11 - 1.78 )	-1.17 ( -2.54 )
	skin hypoplasias and atrophies	skin striae	2	0.82 ( 0.2 - 3.28 )	-0.29 ( -1.86 )
cutaneous neoplasms benign	skin cysts and polyps	dermal cyst	1	0.24 ( 0.03 - 1.69 )	-2.07 ( -3.42 )
epidermal and dermal conditions	rashes, eruptions and exanthems nec	rash	975	1.37 ( 1.29 - 1.46 )	0.45 ( 0.36 )
	pruritus nec	pruritus	458	0.75 ( 0.69 - 0.82 )	-0.41 ( -0.54 )
	erythemas	erythema	255	0.74 ( 0.65 - 0.83 )	-0.44 ( -0.62 )
	dermal and epidermal conditions nec	skin disorder	172	3.11 ( 2.68 - 3.62 )	1.63 ( 1.39 )
	bullous conditions	stevens-johnson syndrome	145	3.84 ( 3.26 - 4.52 )	1.93 ( 1.66 )
	dermal and epidermal conditions nec	dry skin	112	0.52 ( 0.43 - 0.62 )	-0.95 ( -1.21 )
	exfoliative conditions	skin exfoliation	97	0.71 ( 0.58 - 0.86 )	-0.5 ( -0.79 )
	bullous conditions	toxic epidermal necrolysis	96	3.86 ( 3.16 - 4.72 )	1.94 ( 1.61 )
	rashes, eruptions and exanthems nec	rash pruritic	94	1.05 ( 0.86 - 1.29 )	0.08 ( -0.22 )
	bullous conditions	blister	90	0.98 ( 0.8 - 1.21 )	-0.02 ( -0.33 )
	rashes, eruptions and exanthems nec	rash maculo-papular	88	2.39 ( 1.94 - 2.95 )	1.26 ( 0.93 )
	dermal and epidermal conditions nec	skin toxicity	84	9.73 ( 7.84 - 12.08 )	3.26 ( 2.8 )
	rashes, eruptions and exanthems nec	rash erythematous	82	1.11 ( 0.89 - 1.37 )	0.14 ( -0.18 )
	dermal and epidermal conditions nec	skin reaction	63	2.72 ( 2.12 - 3.48 )	1.44 ( 1.04 )
	dermatitis ascribed to specific agent	drug eruption	60	2.08 ( 1.62 - 2.68 )	1.06 ( 0.66 )
	dermal and epidermal conditions nec	skin discolouration	59	0.76 ( 0.59 - 0.98 )	-0.4 ( -0.76 )
	dermal and epidermal conditions nec	skin lesion	58	1.29 ( 1 - 1.67 )	0.37 ( -0.02 )
	bullous conditions	dermatitis bullous	56	4.65 ( 3.58 - 6.05 )	2.21 ( 1.73 )
	dermatitis ascribed to specific agent	palmar-plantar erythrodysaesthesia syndrome	43	1.08 ( 0.8 - 1.46 )	0.11 ( -0.33 )
	dermatitis and eczema	dermatitis	43	1.29 ( 0.96 - 1.74 )	0.37 ( -0.08 )
	dermatitis and eczema	eczema	33	0.46 ( 0.33 - 0.65 )	-1.12 ( -1.59 )
	exfoliative conditions	dermatitis exfoliative generalised	32	5.98 ( 4.22 - 8.48 )	2.57 ( 1.86 )
	dermatitis ascribed to specific agent	drug reaction with eosinophilia and systemic symptoms	29	0.69 ( 0.48 - 1 )	-0.53 ( -1.04 )
	rashes, eruptions and exanthems nec	rash macular	27	0.47 ( 0.32 - 0.68 )	-1.1 ( -1.62 )
	photosensitivity and photodermatosis conditions	photosensitivity reaction	26	0.94 ( 0.64 - 1.38 )	-0.09 ( -0.64 )
	bullous conditions	erythema multiforme	25	1.59 ( 1.07 - 2.35 )	0.67 ( 0.07 )
	dermatitis ascribed to specific agent	toxic skin eruption	23	1.34 ( 0.89 - 2.02 )	0.42 ( -0.19 )
	rashes, eruptions and exanthems nec	rash vesicular	22	2.78 ( 1.83 - 4.22 )	1.47 ( 0.76 )
	dermatitis and eczema	dermatitis allergic	20	1 ( 0.64 - 1.55 )	0 ( -0.63 )
	dermal and epidermal conditions nec	pain of skin	19	0.41 ( 0.26 - 0.64 )	-1.28 ( -1.88 )
	rashes, eruptions and exanthems nec	rash papular	19	0.49 ( 0.32 - 0.77 )	-1.02 ( -1.62 )
	dermal and epidermal conditions nec	skin burning sensation	17	0.14 ( 0.09 - 0.23 )	-2.82 ( -3.43 )
	dermatitis ascribed to specific agent	toxic erythema of chemotherapy	16	44.97 ( 27.01 - 74.86 )	5.38 ( 2.89 )
	dermatitis and eczema	skin irritation	14	0.18 ( 0.11 - 0.3 )	-2.49 ( -3.15 )
	dermal and epidermal conditions nec	epidermal necrosis	14	8.71 ( 5.14 - 14.77 )	3.1 ( 1.76 )
	exfoliative conditions	exfoliative rash	13	2.94 ( 1.71 - 5.08 )	1.55 ( 0.59 )
	psoriatic conditions	psoriasis	11	0.05 ( 0.03 - 0.09 )	-4.33 ( -5.04 )
	dermal and epidermal conditions nec	scab	11	0.58 ( 0.32 - 1.05 )	-0.79 ( -1.57 )
	dermal and epidermal conditions nec	skin fissures	10	0.34 ( 0.18 - 0.63 )	-1.56 ( -2.34 )
	pustular conditions	acute generalised exanthematous pustulosis	10	0.78 ( 0.42 - 1.44 )	-0.36 ( -1.21 )
	bullous conditions	sjs-ten overlap	10	11.18 ( 5.98 - 20.92 )	3.46 ( 1.64 )
	skin injuries and mechanical dermatoses	decubitus ulcer	9	0.64 ( 0.34 - 1.24 )	-0.63 ( -1.49 )
	dermal and epidermal conditions nec	skin necrosis	9	1.03 ( 0.54 - 1.98 )	0.04 ( -0.87 )
	dermal and epidermal conditions nec	skin tightness	9	1.12 ( 0.58 - 2.16 )	0.17 ( -0.76 )
	dermatitis ascribed to specific agent	symmetrical drug-related intertriginous and flexural exanthema	9	7.01 ( 3.63 - 13.52 )	2.79 ( 1.2 )
	dermal and epidermal conditions nec	papule	8	0.71 ( 0.35 - 1.41 )	-0.5 ( -1.42 )
	rashes, eruptions and exanthems nec	rash morbilliform	8	1.73 ( 0.87 - 3.47 )	0.79 ( -0.29 )
	exfoliative conditions	dermatitis exfoliative	8	0.9 ( 0.45 - 1.81 )	-0.15 ( -1.09 )
	bullous conditions	pemphigoid	8	0.68 ( 0.34 - 1.37 )	-0.55 ( -1.46 )
	dermal and epidermal conditions nec	skin swelling	7	0.53 ( 0.25 - 1.11 )	-0.92 ( -1.85 )
	dermatitis and eczema	dermatitis contact	7	0.37 ( 0.18 - 0.77 )	-1.44 ( -2.34 )
	dermal and epidermal conditions nec	skin warm	6	0.61 ( 0.27 - 1.36 )	-0.71 ( -1.72 )
	dermal and epidermal conditions nec	yellow skin	5	0.63 ( 0.26 - 1.51 )	-0.67 ( -1.76 )
	dermal and epidermal conditions nec	skin weeping	5	1.07 ( 0.45 - 2.58 )	0.1 ( -1.1 )
	dermal and epidermal conditions nec	acute febrile neutrophilic dermatosis	5	1.31 ( 0.55 - 3.15 )	0.39 ( -0.86 )
	papulosquamous conditions	lymphomatoid papulosis	4	8.4 ( 3.13 - 22.54 )	3.05 ( 0.45 )
	bullous conditions	blood blister	4	0.75 ( 0.28 - 1.99 )	-0.42 ( -1.64 )
	dermal and epidermal conditions nec	skin plaque	4	0.28 ( 0.11 - 0.75 )	-1.83 ( -2.9 )
	dermal and epidermal conditions nec	sensitive skin	4	0.35 ( 0.13 - 0.94 )	-1.5 ( -2.59 )
	connective tissue disorders	cutaneous lupus erythematosus	3	0.89 ( 0.29 - 2.77 )	-0.16 ( -1.57 )
	erythemas	palmar erythema	3	1.56 ( 0.5 - 4.85 )	0.64 ( -0.99 )
	dermal and epidermal conditions nec	macule	3	0.63 ( 0.2 - 1.97 )	-0.66 ( -1.96 )
	bullous conditions	epidermolysis	3	3.9 ( 1.25 - 12.13 )	1.95 ( -0.28 )
	dermatitis and eczema	intertrigo	3	3.51 ( 1.13 - 10.93 )	1.81 ( -0.34 )
	bullous conditions	pemphigus	3	0.19 ( 0.06 - 0.6 )	-2.36 ( -3.48 )
	dermatitis ascribed to specific agent	severe cutaneous adverse reaction	3	11.11 ( 3.54 - 34.83 )	3.45 ( 0.19 )
	dermatitis and eczema	prurigo	2	1.22 ( 0.31 - 4.9 )	0.29 ( -1.48 )
	rashes, eruptions and exanthems nec	paraneoplastic rash	2	45.66 ( 10.79 - 193.21 )	5.4 ( -0.24 )
	dermal and epidermal conditions nec	skin texture abnormal	2	1.36 ( 0.34 - 5.43 )	0.44 ( -1.39 )
	bullous conditions	blister rupture	2	1.67 ( 0.42 - 6.68 )	0.74 ( -1.22 )
	dermatitis and eczema	dyshidrotic eczema	2	2.01 ( 0.5 - 8.08 )	1.01 ( -1.08 )
	dermatitis ascribed to specific agent	fixed eruption	2	0.72 ( 0.18 - 2.87 )	-0.48 ( -2.01 )
	dermatitis and eczema	superficial inflammatory dermatosis	2	13.7 ( 3.37 - 55.73 )	3.74 ( -0.31 )
	psoriatic conditions	dermatitis psoriasiform	2	0.59 ( 0.15 - 2.37 )	-0.76 ( -2.21 )
	dermal and epidermal conditions nec	neutrophilic dermatosis	1	1.54 ( 0.22 - 10.99 )	0.62 ( -1.77 )
	dermatitis and eczema	eczema nummular	1	1.47 ( 0.21 - 10.43 )	0.55 ( -1.8 )
	rashes, eruptions and exanthems nec	butterfly rash	1	0.61 ( 0.09 - 4.36 )	-0.71 ( -2.44 )
	dermatitis and eczema	autoimmune dermatitis	1	4.06 ( 0.57 - 29.02 )	2.01 ( -1.38 )
	dermal and epidermal conditions nec	sticky skin	1	1.5 ( 0.21 - 10.66 )	0.58 ( -1.79 )
	dermal and epidermal conditions nec	dermatosis	1	0.97 ( 0.14 - 6.92 )	-0.04 ( -2.06 )
	pruritus nec	pruritus allergic	1	0.51 ( 0.07 - 3.63 )	-0.97 ( -2.61 )
	dermal and epidermal conditions nec	peau d'orange	1	1.55 ( 0.22 - 11.05 )	0.63 ( -1.77 )
	rashes, eruptions and exanthems nec	mucocutaneous rash	1	4.09 ( 0.57 - 29.24 )	2.02 ( -1.37 )
	dermal and epidermal conditions nec	scar pain	1	1.44 ( 0.2 - 10.26 )	0.53 ( -1.81 )
	dermatitis and eczema	hand dermatitis	1	1.07 ( 0.15 - 7.58 )	0.09 ( -2 )
	dermatitis and eczema	immune-mediated dermatitis	1	0.86 ( 0.12 - 6.11 )	-0.22 ( -2.16 )
	dermal and epidermal conditions nec	skin lesion inflammation	1	5.32 ( 0.74 - 38.13 )	2.4 ( -1.31 )
	psoriatic conditions	pustular psoriasis	1	0.17 ( 0.02 - 1.22 )	-2.54 ( -3.81 )
	rashes, eruptions and exanthems nec	rash scarlatiniform	1	2.67 ( 0.37 - 19.07 )	1.41 ( -1.51 )
	connective tissue disorders	subacute cutaneous lupus erythematosus	1	0.34 ( 0.05 - 2.42 )	-1.55 ( -3.02 )
	rashes, eruptions and exanthems nec	systemic lupus erythematosus rash	1	0.74 ( 0.1 - 5.25 )	-0.44 ( -2.28 )
	granulomatous and deep cutaneous inflammatory conditions	granulomatous dermatitis	1	2.55 ( 0.36 - 18.18 )	1.35 ( -1.53 )
	bullous conditions	paraneoplastic pemphigus	1	4.6 ( 0.64 - 32.96 )	2.19 ( -1.34 )
	dermal and epidermal conditions nec	skin induration	1	0.29 ( 0.04 - 2.04 )	-1.8 ( -3.2 )
	dermal and epidermal conditions nec	parakeratosis	1	1.85 ( 0.26 - 13.19 )	0.89 ( -1.67 )
	dermal and epidermal conditions nec	skin odour abnormal	1	0.15 ( 0.02 - 1.07 )	-2.73 ( -3.97 )
	papulosquamous conditions	pityriasis lichenoides et varioliformis acuta	1	7.31 ( 1.02 - 52.55 )	2.85 ( -1.26 )
	dermatitis and eczema	eczema weeping	1	5.03 ( 0.7 - 36.01 )	2.32 ( -1.32 )
	dermal and epidermal conditions nec	skin discomfort	1	0.23 ( 0.03 - 1.66 )	-2.09 ( -3.44 )
	dermatitis and eczema	dermatitis atopic	1	0.02 ( 0 - 0.12 )	-5.93 ( -7 )
	papulosquamous conditions	lichen planus	1	0.26 ( 0.04 - 1.83 )	-1.95 ( -3.32 )
	granulomatous and deep cutaneous inflammatory conditions	cutaneous sarcoidosis	1	1.46 ( 0.21 - 10.4 )	0.55 ( -1.8 )
	dermal and epidermal conditions nec	senile xerosis	1	Inf ( NaN - Inf )	9.1 ( -1.89 )
	dermatitis and eczema	perioral dermatitis	1	1.12 ( 0.16 - 7.95 )	0.16 ( -1.97 )
	bullous conditions	oedema blister	1	12.18 ( 1.68 - 88.34 )	3.58 ( -1.2 )
	dermal and epidermal conditions nec	skin fragility	1	0.24 ( 0.03 - 1.68 )	-2.08 ( -3.43 )
	skin injuries and mechanical dermatoses	needle track marks	1	1.69 ( 0.24 - 12.04 )	0.76 ( -1.72 )
	papulosquamous conditions	lichen nitidus	1	17.12 ( 2.34 - 125.31 )	4.06 ( -1.19 )
	papulosquamous conditions	lichen sclerosus	1	0.94 ( 0.13 - 6.65 )	-0.1 ( -2.09 )
pigmentation disorders	hyperpigmentation disorders	skin hyperpigmentation	24	1.66 ( 1.11 - 2.47 )	0.73 ( 0.11 )
	pigmentation changes nec	pigmentation disorder	24	2.33 ( 1.56 - 3.48 )	1.22 ( 0.56 )
	hypopigmentation disorders	leukoderma	4	12.6 ( 4.67 - 33.94 )	3.62 ( 0.61 )
	hyperpigmentation disorders	melanoderma	3	9.84 ( 3.14 - 30.83 )	3.28 ( 0.15 )
	hyperpigmentation disorders	ephelides	2	2.19 ( 0.55 - 8.77 )	1.13 ( -1.03 )
	hypopigmentation disorders	skin hypopigmentation	2	0.68 ( 0.17 - 2.73 )	-0.55 ( -2.06 )
	hypopigmentation disorders	skin depigmentation	2	0.87 ( 0.22 - 3.48 )	-0.2 ( -1.8 )
	hypopigmentation disorders	vitiligo	1	0.27 ( 0.04 - 1.92 )	-1.89 ( -3.27 )
skin and subcutaneous tissue disorders nec	skin and subcutaneous tissue ulcerations	skin ulcer	27	0.62 ( 0.43 - 0.91 )	-0.69 ( -1.21 )
	skin and subcutaneous conditions nec	skin mass	14	1.29 ( 0.76 - 2.17 )	0.36 ( -0.41 )
	skin and subcutaneous tissue ulcerations	skin erosion	10	1.92 ( 1.03 - 3.57 )	0.94 ( -0.05 )
	skin and subcutaneous conditions nec	cutaneous symptom	7	6.44 ( 3.05 - 13.56 )	2.67 ( 0.9 )
	skin and subcutaneous conditions nec	subcutaneous emphysema	6	3.69 ( 1.66 - 8.25 )	1.88 ( 0.32 )
	panniculitides	panniculitis	4	1.04 ( 0.39 - 2.76 )	0.05 ( -1.25 )
	skin and subcutaneous tissue ulcerations	pyoderma gangrenosum	3	0.53 ( 0.17 - 1.63 )	-0.92 ( -2.19 )
	skin and subcutaneous conditions nec	skin discharge	3	5.5 ( 1.76 - 17.14 )	2.45 ( -0.09 )
	skin and subcutaneous conditions nec	excessive granulation tissue	2	1.42 ( 0.36 - 5.7 )	0.51 ( -1.35 )
	panniculitides	erythema nodosum	1	0.17 ( 0.02 - 1.2 )	-2.56 ( -3.83 )
	lipodystrophies	lipodystrophy acquired	1	0.28 ( 0.04 - 1.96 )	-1.86 ( -3.25 )
	skin and subcutaneous conditions nec	mucocutaneous disorder	1	3.89 ( 0.54 - 27.78 )	1.95 ( -1.39 )
	skin and subcutaneous conditions nec	cellulite	1	1.89 ( 0.27 - 13.46 )	0.92 ( -1.66 )
	skin and subcutaneous tissue ulcerations	fungating wound	1	10.96 ( 1.51 - 79.33 )	3.43 ( -1.21 )
	lipodystrophies	lipohypertrophy	1	0.94 ( 0.13 - 6.68 )	-0.09 ( -2.09 )
	skin and subcutaneous conditions nec	angiolymphoid hyperplasia with eosinophilia	1	18.26 ( 2.49 - 133.94 )	4.15 ( -1.18 )
	lipodystrophies	sclerema	1	7.12 ( 0.99 - 51.16 )	2.82 ( -1.26 )
	skin and subcutaneous conditions nec	eosinophilic cellulitis	1	2.82 ( 0.4 - 20.15 )	1.49 ( -1.49 )
skin appendage conditions	alopecias	alopecia	787	2.41 ( 2.24 - 2.58 )	1.26 ( 1.15 )
	apocrine and eccrine gland disorders	hyperhidrosis	60	0.27 ( 0.21 - 0.35 )	-1.87 ( -2.22 )
	apocrine and eccrine gland disorders	night sweats	32	0.6 ( 0.43 - 0.85 )	-0.73 ( -1.22 )
	nail and nail bed conditions (excl infections and infestations)	onychoclasis	19	1.66 ( 1.06 - 2.61 )	0.73 ( 0.04 )
	acnes	acne	16	0.12 ( 0.07 - 0.2 )	-3.04 ( -3.66 )
	acnes	dermatitis acneiform	14	1.39 ( 0.82 - 2.35 )	0.48 ( -0.31 )
	pilar disorders nec	hair growth abnormal	14	1.2 ( 0.71 - 2.02 )	0.26 ( -0.51 )
	alopecias	madarosis	11	0.53 ( 0.3 - 0.96 )	-0.91 ( -1.68 )
	nail and nail bed conditions (excl infections and infestations)	nail disorder	11	0.81 ( 0.45 - 1.46 )	-0.31 ( -1.12 )
	nail and nail bed conditions (excl infections and infestations)	onycholysis	11	4.33 ( 2.39 - 7.84 )	2.11 ( 0.92 )
	apocrine and eccrine gland disorders	cold sweat	9	0.3 ( 0.16 - 0.58 )	-1.73 ( -2.54 )
	nail and nail bed conditions (excl infections and infestations)	onychomadesis	8	1.31 ( 0.65 - 2.61 )	0.38 ( -0.63 )
	pilar disorders nec	hair colour changes	5	0.23 ( 0.09 - 0.55 )	-2.14 ( -3.12 )
	nail and nail bed conditions (excl infections and infestations)	nail discolouration	4	0.61 ( 0.23 - 1.62 )	-0.72 ( -1.89 )
	pilar disorders nec	hair texture abnormal	3	0.13 ( 0.04 - 0.39 )	-2.98 ( -4.07 )
	alopecias	alopecia totalis	3	5.17 ( 1.66 - 16.11 )	2.36 ( -0.12 )
	nail and nail bed conditions (excl infections and infestations)	nail bed disorder	2	2.77 ( 0.69 - 11.1 )	1.46 ( -0.88 )
	nail and nail bed conditions (excl infections and infestations)	nail growth abnormal	2	1.06 ( 0.26 - 4.25 )	0.09 ( -1.61 )
	nail and nail bed conditions (excl infections and infestations)	onychalgia	2	1.2 ( 0.3 - 4.82 )	0.27 ( -1.5 )
	pilar disorders nec	hair growth rate abnormal	2	8.77 ( 2.17 - 35.45 )	3.11 ( -0.4 )
	nail and nail bed conditions (excl infections and infestations)	nail toxicity	2	4.21 ( 1.05 - 16.94 )	2.07 ( -0.66 )
	apocrine and eccrine gland disorders	anhidrosis	2	3.04 ( 0.76 - 12.18 )	1.6 ( -0.82 )
	nail and nail bed conditions (excl infections and infestations)	nail bed inflammation	2	3.96 ( 0.98 - 15.9 )	1.98 ( -0.68 )
	nail and nail bed conditions (excl infections and infestations)	ingrowing nail	2	0.5 ( 0.12 - 1.98 )	-1.01 ( -2.41 )
	apocrine and eccrine gland disorders	hypohidrosis	1	1.21 ( 0.17 - 8.61 )	0.27 ( -1.92 )
	nail and nail bed conditions (excl infections and infestations)	onychomalacia	1	5.53 ( 0.77 - 39.68 )	2.46 ( -1.3 )
	nail and nail bed conditions (excl infections and infestations)	nail bed bleeding	1	1.07 ( 0.15 - 7.64 )	0.1 ( -1.99 )
	acnes	acne cystic	1	0.19 ( 0.03 - 1.37 )	-2.37 ( -3.66 )
	alopecias	diffuse alopecia	1	0.31 ( 0.04 - 2.17 )	-1.71 ( -3.14 )
	pilar disorders nec	trichodynia	1	45.66 ( 5.94 - 351.18 )	5.4 ( -1.22 )
	apocrine and eccrine gland disorders	miliaria	1	0.36 ( 0.05 - 2.55 )	-1.47 ( -2.96 )
	sebaceous gland disorders	seborrhoea	1	0.16 ( 0.02 - 1.11 )	-2.68 ( -3.93 )
	acnes	oil acne	1	36.53 ( 4.83 - 276.55 )	5.1 ( -1.2 )
	nail and nail bed conditions (excl infections and infestations)	nail pigmentation	1	2.39 ( 0.34 - 17.06 )	1.25 ( -1.56 )
	pilar disorders nec	trichorrhexis	1	0.21 ( 0.03 - 1.5 )	-2.24 ( -3.56 )
	nail and nail bed conditions (excl infections and infestations)	nail ridging	1	1.12 ( 0.16 - 7.94 )	0.16 ( -1.97 )
	apocrine and eccrine gland disorders	hidradenitis	1	0.08 ( 0.01 - 0.57 )	-3.63 ( -4.78 )
skin vascular abnormalities	purpura and related conditions	petechiae	23	1.33 ( 0.88 - 2 )	0.41 ( -0.2 )
	telangiectasia and related conditions	spider naevus	19	63.11 ( 39.25 - 101.46 )	5.82 ( 3.22 )
	telangiectasia and related conditions	telangiectasia	17	10.93 ( 6.77 - 17.67 )	3.42 ( 2.11 )
	purpura and related conditions	purpura	12	0.8 ( 0.45 - 1.4 )	-0.33 ( -1.11 )
	skin haemorrhages	skin haemorrhage	10	0.43 ( 0.23 - 0.81 )	-1.2 ( -2 )
	purpura and related conditions	ecchymosis	9	0.76 ( 0.4 - 1.46 )	-0.4 ( -1.27 )
	purpura and related conditions	henoch-schonlein purpura	4	1.15 ( 0.43 - 3.07 )	0.2 ( -1.13 )
	skin vasomotor conditions	livedo reticularis	4	1.14 ( 0.43 - 3.03 )	0.18 ( -1.15 )
	skin vasculitides	cutaneous vasculitis	4	0.76 ( 0.28 - 2.02 )	-0.4 ( -1.62 )
	skin haemorrhages	haemorrhage subcutaneous	3	0.49 ( 0.16 - 1.51 )	-1.04 ( -2.29 )
	skin vasculitides	hypersensitivity vasculitis	2	0.43 ( 0.11 - 1.73 )	-1.21 ( -2.57 )
	skin vasculitides	vasculitic rash	2	1.54 ( 0.39 - 6.18 )	0.62 ( -1.29 )
	skin vasomotor conditions	lividity	1	1.63 ( 0.23 - 11.58 )	0.7 ( -1.74 )
	skin vascular conditions nec	skin oedema	1	0.58 ( 0.08 - 4.1 )	-0.79 ( -2.49 )
	purpura and related conditions	vascular purpura	1	0.43 ( 0.06 - 3.03 )	-1.23 ( -2.78 )

## Sheet: Supplementary Table 4
Supplementary Table 4. Data for Sankey visualization
PT	HLT	HLGT	SOC	cases
toxic epidermal necrolysis	bullous conditions	epidermal and dermal conditions	skin and subcutaneous tissue disorders	96
skin disorder	dermal and epidermal conditions nec	epidermal and dermal conditions	skin and subcutaneous tissue disorders	172
pruritus	pruritus nec	epidermal and dermal conditions	skin and subcutaneous tissue disorders	458
erythema	erythemas	epidermal and dermal conditions	skin and subcutaneous tissue disorders	255
spider naevus	telangiectasia and related conditions	skin vascular abnormalities	skin and subcutaneous tissue disorders	19
night sweats	apocrine and eccrine gland disorders	skin appendage conditions	skin and subcutaneous tissue disorders	32
toxic epidermal necrolysis	bullous conditions	epidermal and dermal conditions	skin and subcutaneous tissue disorders	96
rash maculo-papular	rashes, eruptions and exanthems nec	epidermal and dermal conditions	skin and subcutaneous tissue disorders	88
lichenoid keratosis	hyperkeratoses	cornification and dystrophic skin disorders	skin and subcutaneous tissue disorders	11
rash	rashes, eruptions and exanthems nec	epidermal and dermal conditions	skin and subcutaneous tissue disorders	975
blister	bullous conditions	epidermal and dermal conditions	skin and subcutaneous tissue disorders	90
stevens-johnson syndrome	bullous conditions	epidermal and dermal conditions	skin and subcutaneous tissue disorders	145
rash	rashes, eruptions and exanthems nec	epidermal and dermal conditions	skin and subcutaneous tissue disorders	975
pruritus	pruritus nec	epidermal and dermal conditions	skin and subcutaneous tissue disorders	458
skin disorder	dermal and epidermal conditions nec	epidermal and dermal conditions	skin and subcutaneous tissue disorders	172
rash maculo-papular	rashes, eruptions and exanthems nec	epidermal and dermal conditions	skin and subcutaneous tissue disorders	88
rash	rashes, eruptions and exanthems nec	epidermal and dermal conditions	skin and subcutaneous tissue disorders	975
alopecia	alopecias	skin appendage conditions	skin and subcutaneous tissue disorders	787
erythema	erythemas	epidermal and dermal conditions	skin and subcutaneous tissue disorders	255
pruritus	pruritus nec	epidermal and dermal conditions	skin and subcutaneous tissue disorders	458
alopecia	alopecias	skin appendage conditions	skin and subcutaneous tissue disorders	787
palmar-plantar erythrodysaesthesia syndrome	dermatitis ascribed to specific agent	epidermal and dermal conditions	skin and subcutaneous tissue disorders	43
rash	rashes, eruptions and exanthems nec	epidermal and dermal conditions	skin and subcutaneous tissue disorders	975
drug eruption	dermatitis ascribed to specific agent	epidermal and dermal conditions	skin and subcutaneous tissue disorders	60
skin disorder	dermal and epidermal conditions nec	epidermal and dermal conditions	skin and subcutaneous tissue disorders	172
rash	rashes, eruptions and exanthems nec	epidermal and dermal conditions	skin and subcutaneous tissue disorders	975
skin disorder	dermal and epidermal conditions nec	epidermal and dermal conditions	skin and subcutaneous tissue disorders	172
alopecia	alopecias	skin appendage conditions	skin and subcutaneous tissue disorders	787
rash	rashes, eruptions and exanthems nec	epidermal and dermal conditions	skin and subcutaneous tissue disorders	975
decubitus ulcer	skin injuries and mechanical dermatoses	epidermal and dermal conditions	skin and subcutaneous tissue disorders	9
rash	rashes, eruptions and exanthems nec	epidermal and dermal conditions	skin and subcutaneous tissue disorders	975
alopecia	alopecias	skin appendage conditions	skin and subcutaneous tissue disorders	787
dry skin	dermal and epidermal conditions nec	epidermal and dermal conditions	skin and subcutaneous tissue disorders	112
pruritus	pruritus nec	epidermal and dermal conditions	skin and subcutaneous tissue disorders	458
erythema	erythemas	epidermal and dermal conditions	skin and subcutaneous tissue disorders	255
rash	rashes, eruptions and exanthems nec	epidermal and dermal conditions	skin and subcutaneous tissue disorders	975
night sweats	apocrine and eccrine gland disorders	skin appendage conditions	skin and subcutaneous tissue disorders	32
pruritus	pruritus nec	epidermal and dermal conditions	skin and subcutaneous tissue disorders	458
stevens-johnson syndrome	bullous conditions	epidermal and dermal conditions	skin and subcutaneous tissue disorders	145
alopecia	alopecias	skin appendage conditions	skin and subcutaneous tissue disorders	787
rash erythematous	rashes, eruptions and exanthems nec	epidermal and dermal conditions	skin and subcutaneous tissue disorders	82
rash erythematous	rashes, eruptions and exanthems nec	epidermal and dermal conditions	skin and subcutaneous tissue disorders	82
skin lesion	dermal and epidermal conditions nec	epidermal and dermal conditions	skin and subcutaneous tissue disorders	58
rash	rashes, eruptions and exanthems nec	epidermal and dermal conditions	skin and subcutaneous tissue disorders	975
rash	rashes, eruptions and exanthems nec	epidermal and dermal conditions	skin and subcutaneous tissue disorders	975
stevens-johnson syndrome	bullous conditions	epidermal and dermal conditions	skin and subcutaneous tissue disorders	145
rash	rashes, eruptions and exanthems nec	epidermal and dermal conditions	skin and subcutaneous tissue disorders	975
alopecia	alopecias	skin appendage conditions	skin and subcutaneous tissue disorders	787
stevens-johnson syndrome	bullous conditions	epidermal and dermal conditions	skin and subcutaneous tissue disorders	145
pruritus	pruritus nec	epidermal and dermal conditions	skin and subcutaneous tissue disorders	458
palmar-plantar erythrodysaesthesia syndrome	dermatitis ascribed to specific agent	epidermal and dermal conditions	skin and subcutaneous tissue disorders	43
erythema	erythemas	epidermal and dermal conditions	skin and subcutaneous tissue disorders	255
alopecia	alopecias	skin appendage conditions	skin and subcutaneous tissue disorders	787
palmar-plantar erythrodysaesthesia syndrome	dermatitis ascribed to specific agent	epidermal and dermal conditions	skin and subcutaneous tissue disorders	43
stevens-johnson syndrome	bullous conditions	epidermal and dermal conditions	skin and subcutaneous tissue disorders	145
rash pruritic	rashes, eruptions and exanthems nec	epidermal and dermal conditions	skin and subcutaneous tissue disorders	94
alopecia	alopecias	skin appendage conditions	skin and subcutaneous tissue disorders	787
alopecia	alopecias	skin appendage conditions	skin and subcutaneous tissue disorders	787
alopecia	alopecias	skin appendage conditions	skin and subcutaneous tissue disorders	787
rash	rashes, eruptions and exanthems nec	epidermal and dermal conditions	skin and subcutaneous tissue disorders	975
alopecia	alopecias	skin appendage conditions	skin and subcutaneous tissue disorders	787
rash	rashes, eruptions and exanthems nec	epidermal and dermal conditions	skin and subcutaneous tissue disorders	975
rash	rashes, eruptions and exanthems nec	epidermal and dermal conditions	skin and subcutaneous tissue disorders	975
rash	rashes, eruptions and exanthems nec	epidermal and dermal conditions	skin and subcutaneous tissue disorders	975
alopecia	alopecias	skin appendage conditions	skin and subcutaneous tissue disorders	787
alopecia	alopecias	skin appendage conditions	skin and subcutaneous tissue disorders	787
pruritus	pruritus nec	epidermal and dermal conditions	skin and subcutaneous tissue disorders	458
rash	rashes, eruptions and exanthems nec	epidermal and dermal conditions	skin and subcutaneous tissue disorders	975
erythema	erythemas	epidermal and dermal conditions	skin and subcutaneous tissue disorders	255
cutaneous lupus erythematosus	connective tissue disorders	epidermal and dermal conditions	skin and subcutaneous tissue disorders	3
erythema	erythemas	epidermal and dermal conditions	skin and subcutaneous tissue disorders	255
pruritus	pruritus nec	epidermal and dermal conditions	skin and subcutaneous tissue disorders	458
rash	rashes, eruptions and exanthems nec	epidermal and dermal conditions	skin and subcutaneous tissue disorders	975
alopecia	alopecias	skin appendage conditions	skin and subcutaneous tissue disorders	787
rash	rashes, eruptions and exanthems nec	epidermal and dermal conditions	skin and subcutaneous tissue disorders	975
pruritus	pruritus nec	epidermal and dermal conditions	skin and subcutaneous tissue disorders	458
erythema	erythemas	epidermal and dermal conditions	skin and subcutaneous tissue disorders	255
pruritus	pruritus nec	epidermal and dermal conditions	skin and subcutaneous tissue disorders	458
skin disorder	dermal and epidermal conditions nec	epidermal and dermal conditions	skin and subcutaneous tissue disorders	172
palmar-plantar erythrodysaesthesia syndrome	dermatitis ascribed to specific agent	epidermal and dermal conditions	skin and subcutaneous tissue disorders	43
pruritus	pruritus nec	epidermal and dermal conditions	skin and subcutaneous tissue disorders	458
spider naevus	telangiectasia and related conditions	skin vascular abnormalities	skin and subcutaneous tissue disorders	19
alopecia	alopecias	skin appendage conditions	skin and subcutaneous tissue disorders	787
drug eruption	dermatitis ascribed to specific agent	epidermal and dermal conditions	skin and subcutaneous tissue disorders	60
stevens-johnson syndrome	bullous conditions	epidermal and dermal conditions	skin and subcutaneous tissue disorders	145
stevens-johnson syndrome	bullous conditions	epidermal and dermal conditions	skin and subcutaneous tissue disorders	145
telangiectasia	telangiectasia and related conditions	skin vascular abnormalities	skin and subcutaneous tissue disorders	17
alopecia	alopecias	skin appendage conditions	skin and subcutaneous tissue disorders	787
pruritus	pruritus nec	epidermal and dermal conditions	skin and subcutaneous tissue disorders	458
skin lesion	dermal and epidermal conditions nec	epidermal and dermal conditions	skin and subcutaneous tissue disorders	58
pruritus	pruritus nec	epidermal and dermal conditions	skin and subcutaneous tissue disorders	458
night sweats	apocrine and eccrine gland disorders	skin appendage conditions	skin and subcutaneous tissue disorders	32
spider naevus	telangiectasia and related conditions	skin vascular abnormalities	skin and subcutaneous tissue disorders	19
telangiectasia	telangiectasia and related conditions	skin vascular abnormalities	skin and subcutaneous tissue disorders	17
spider naevus	telangiectasia and related conditions	skin vascular abnormalities	skin and subcutaneous tissue disorders	19
rash erythematous	rashes, eruptions and exanthems nec	epidermal and dermal conditions	skin and subcutaneous tissue disorders	82
skin exfoliation	exfoliative conditions	epidermal and dermal conditions	skin and subcutaneous tissue disorders	97
dry skin	dermal and epidermal conditions nec	epidermal and dermal conditions	skin and subcutaneous tissue disorders	112
pruritus	pruritus nec	epidermal and dermal conditions	skin and subcutaneous tissue disorders	458
alopecia	alopecias	skin appendage conditions	skin and subcutaneous tissue disorders	787
rash	rashes, eruptions and exanthems nec	epidermal and dermal conditions	skin and subcutaneous tissue disorders	975
rash	rashes, eruptions and exanthems nec	epidermal and dermal conditions	skin and subcutaneous tissue disorders	975
alopecia	alopecias	skin appendage conditions	skin and subcutaneous tissue disorders	787
blister	bullous conditions	epidermal and dermal conditions	skin and subcutaneous tissue disorders	90
rash	rashes, eruptions and exanthems nec	epidermal and dermal conditions	skin and subcutaneous tissue disorders	975
stevens-johnson syndrome	bullous conditions	epidermal and dermal conditions	skin and subcutaneous tissue disorders	145
rash maculo-papular	rashes, eruptions and exanthems nec	epidermal and dermal conditions	skin and subcutaneous tissue disorders	88
rash	rashes, eruptions and exanthems nec	epidermal and dermal conditions	skin and subcutaneous tissue disorders	975
erythema	erythemas	epidermal and dermal conditions	skin and subcutaneous tissue disorders	255
erythema	erythemas	epidermal and dermal conditions	skin and subcutaneous tissue disorders	255
pruritus	pruritus nec	epidermal and dermal conditions	skin and subcutaneous tissue disorders	458
alopecia	alopecias	skin appendage conditions	skin and subcutaneous tissue disorders	787
dry skin	dermal and epidermal conditions nec	epidermal and dermal conditions	skin and subcutaneous tissue disorders	112
pruritus	pruritus nec	epidermal and dermal conditions	skin and subcutaneous tissue disorders	458
rash	rashes, eruptions and exanthems nec	epidermal and dermal conditions	skin and subcutaneous tissue disorders	975
rash	rashes, eruptions and exanthems nec	epidermal and dermal conditions	skin and subcutaneous tissue disorders	975
spider naevus	telangiectasia and related conditions	skin vascular abnormalities	skin and subcutaneous tissue disorders	19
rash	rashes, eruptions and exanthems nec	epidermal and dermal conditions	skin and subcutaneous tissue disorders	975
skin reaction	dermal and epidermal conditions nec	epidermal and dermal conditions	skin and subcutaneous tissue disorders	63
skin toxicity	dermal and epidermal conditions nec	epidermal and dermal conditions	skin and subcutaneous tissue disorders	84
alopecia	alopecias	skin appendage conditions	skin and subcutaneous tissue disorders	787
pruritus	pruritus nec	epidermal and dermal conditions	skin and subcutaneous tissue disorders	458
rash	rashes, eruptions and exanthems nec	epidermal and dermal conditions	skin and subcutaneous tissue disorders	975
rash	rashes, eruptions and exanthems nec	epidermal and dermal conditions	skin and subcutaneous tissue disorders	975
rash	rashes, eruptions and exanthems nec	epidermal and dermal conditions	skin and subcutaneous tissue disorders	975
rash	rashes, eruptions and exanthems nec	epidermal and dermal conditions	skin and subcutaneous tissue disorders	975
skin exfoliation	exfoliative conditions	epidermal and dermal conditions	skin and subcutaneous tissue disorders	97
pruritus	pruritus nec	epidermal and dermal conditions	skin and subcutaneous tissue disorders	458
rash	rashes, eruptions and exanthems nec	epidermal and dermal conditions	skin and subcutaneous tissue disorders	975
dermatitis acneiform	acnes	skin appendage conditions	skin and subcutaneous tissue disorders	14
alopecia	alopecias	skin appendage conditions	skin and subcutaneous tissue disorders	787
alopecia	alopecias	skin appendage conditions	skin and subcutaneous tissue disorders	787
rash	rashes, eruptions and exanthems nec	epidermal and dermal conditions	skin and subcutaneous tissue disorders	975
alopecia	alopecias	skin appendage conditions	skin and subcutaneous tissue disorders	787
onychomadesis	nail and nail bed conditions (excl infections and infestations)	skin appendage conditions	skin and subcutaneous tissue disorders	8
alopecia	alopecias	skin appendage conditions	skin and subcutaneous tissue disorders	787
dermatitis acneiform	acnes	skin appendage conditions	skin and subcutaneous tissue disorders	14
rash	rashes, eruptions and exanthems nec	epidermal and dermal conditions	skin and subcutaneous tissue disorders	975
erythema	erythemas	epidermal and dermal conditions	skin and subcutaneous tissue disorders	255
rash	rashes, eruptions and exanthems nec	epidermal and dermal conditions	skin and subcutaneous tissue disorders	975
erythema multiforme	bullous conditions	epidermal and dermal conditions	skin and subcutaneous tissue disorders	25
erythema	erythemas	epidermal and dermal conditions	skin and subcutaneous tissue disorders	255
blister	bullous conditions	epidermal and dermal conditions	skin and subcutaneous tissue disorders	90
rash	rashes, eruptions and exanthems nec	epidermal and dermal conditions	skin and subcutaneous tissue disorders	975
rash vesicular	rashes, eruptions and exanthems nec	epidermal and dermal conditions	skin and subcutaneous tissue disorders	22
skin lesion	dermal and epidermal conditions nec	epidermal and dermal conditions	skin and subcutaneous tissue disorders	58
spider naevus	telangiectasia and related conditions	skin vascular abnormalities	skin and subcutaneous tissue disorders	19
rash	rashes, eruptions and exanthems nec	epidermal and dermal conditions	skin and subcutaneous tissue disorders	975
rash	rashes, eruptions and exanthems nec	epidermal and dermal conditions	skin and subcutaneous tissue disorders	975
rash	rashes, eruptions and exanthems nec	epidermal and dermal conditions	skin and subcutaneous tissue disorders	975
rash	rashes, eruptions and exanthems nec	epidermal and dermal conditions	skin and subcutaneous tissue disorders	975
rash	rashes, eruptions and exanthems nec	epidermal and dermal conditions	skin and subcutaneous tissue disorders	975
rash	rashes, eruptions and exanthems nec	epidermal and dermal conditions	skin and subcutaneous tissue disorders	975
skin discolouration	dermal and epidermal conditions nec	epidermal and dermal conditions	skin and subcutaneous tissue disorders	59
rash	rashes, eruptions and exanthems nec	epidermal and dermal conditions	skin and subcutaneous tissue disorders	975
alopecia	alopecias	skin appendage conditions	skin and subcutaneous tissue disorders	787
pruritus	pruritus nec	epidermal and dermal conditions	skin and subcutaneous tissue disorders	458
pruritus	pruritus nec	epidermal and dermal conditions	skin and subcutaneous tissue disorders	458
rash	rashes, eruptions and exanthems nec	epidermal and dermal conditions	skin and subcutaneous tissue disorders	975
rash	rashes, eruptions and exanthems nec	epidermal and dermal conditions	skin and subcutaneous tissue disorders	975
rash	rashes, eruptions and exanthems nec	epidermal and dermal conditions	skin and subcutaneous tissue disorders	975
alopecia	alopecias	skin appendage conditions	skin and subcutaneous tissue disorders	787
erythema	erythemas	epidermal and dermal conditions	skin and subcutaneous tissue disorders	255
erythema	erythemas	epidermal and dermal conditions	skin and subcutaneous tissue disorders	255
rash	rashes, eruptions and exanthems nec	epidermal and dermal conditions	skin and subcutaneous tissue disorders	975
rash	rashes, eruptions and exanthems nec	epidermal and dermal conditions	skin and subcutaneous tissue disorders	975
rash	rashes, eruptions and exanthems nec	epidermal and dermal conditions	skin and subcutaneous tissue disorders	975
erythema	erythemas	epidermal and dermal conditions	skin and subcutaneous tissue disorders	255
alopecia	alopecias	skin appendage conditions	skin and subcutaneous tissue disorders	787
erythema	erythemas	epidermal and dermal conditions	skin and subcutaneous tissue disorders	255
erythema	erythemas	epidermal and dermal conditions	skin and subcutaneous tissue disorders	255
erythema	erythemas	epidermal and dermal conditions	skin and subcutaneous tissue disorders	255
erythema multiforme	bullous conditions	epidermal and dermal conditions	skin and subcutaneous tissue disorders	25
rash maculo-papular	rashes, eruptions and exanthems nec	epidermal and dermal conditions	skin and subcutaneous tissue disorders	88
blister	bullous conditions	epidermal and dermal conditions	skin and subcutaneous tissue disorders	90
palmar-plantar erythrodysaesthesia syndrome	dermatitis ascribed to specific agent	epidermal and dermal conditions	skin and subcutaneous tissue disorders	43
rash erythematous	rashes, eruptions and exanthems nec	epidermal and dermal conditions	skin and subcutaneous tissue disorders	82
pruritus	pruritus nec	epidermal and dermal conditions	skin and subcutaneous tissue disorders	458
alopecia	alopecias	skin appendage conditions	skin and subcutaneous tissue disorders	787
pruritus	pruritus nec	epidermal and dermal conditions	skin and subcutaneous tissue disorders	458
erythema	erythemas	epidermal and dermal conditions	skin and subcutaneous tissue disorders	255
rash	rashes, eruptions and exanthems nec	epidermal and dermal conditions	skin and subcutaneous tissue disorders	975
palmar-plantar erythrodysaesthesia syndrome	dermatitis ascribed to specific agent	epidermal and dermal conditions	skin and subcutaneous tissue disorders	43
erythema	erythemas	epidermal and dermal conditions	skin and subcutaneous tissue disorders	255
spider naevus	telangiectasia and related conditions	skin vascular abnormalities	skin and subcutaneous tissue disorders	19
erythema	erythemas	epidermal and dermal conditions	skin and subcutaneous tissue disorders	255
onychoclasis	nail and nail bed conditions (excl infections and infestations)	skin appendage conditions	skin and subcutaneous tissue disorders	19
spider naevus	telangiectasia and related conditions	skin vascular abnormalities	skin and subcutaneous tissue disorders	19
rash	rashes, eruptions and exanthems nec	epidermal and dermal conditions	skin and subcutaneous tissue disorders	975
skin disorder	dermal and epidermal conditions nec	epidermal and dermal conditions	skin and subcutaneous tissue disorders	172
pruritus	pruritus nec	epidermal and dermal conditions	skin and subcutaneous tissue disorders	458
dermatitis bullous	bullous conditions	epidermal and dermal conditions	skin and subcutaneous tissue disorders	56
rash maculo-papular	rashes, eruptions and exanthems nec	epidermal and dermal conditions	skin and subcutaneous tissue disorders	88
erythema	erythemas	epidermal and dermal conditions	skin and subcutaneous tissue disorders	255
rash erythematous	rashes, eruptions and exanthems nec	epidermal and dermal conditions	skin and subcutaneous tissue disorders	82
erythema	erythemas	epidermal and dermal conditions	skin and subcutaneous tissue disorders	255
rash erythematous	rashes, eruptions and exanthems nec	epidermal and dermal conditions	skin and subcutaneous tissue disorders	82
telangiectasia	telangiectasia and related conditions	skin vascular abnormalities	skin and subcutaneous tissue disorders	17
alopecia	alopecias	skin appendage conditions	skin and subcutaneous tissue disorders	787
rash	rashes, eruptions and exanthems nec	epidermal and dermal conditions	skin and subcutaneous tissue disorders	975
alopecia	alopecias	skin appendage conditions	skin and subcutaneous tissue disorders	787
rash maculo-papular	rashes, eruptions and exanthems nec	epidermal and dermal conditions	skin and subcutaneous tissue disorders	88
rash	rashes, eruptions and exanthems nec	epidermal and dermal conditions	skin and subcutaneous tissue disorders	975
dermatitis allergic	dermatitis and eczema	epidermal and dermal conditions	skin and subcutaneous tissue disorders	20
rash maculo-papular	rashes, eruptions and exanthems nec	epidermal and dermal conditions	skin and subcutaneous tissue disorders	88
alopecia	alopecias	skin appendage conditions	skin and subcutaneous tissue disorders	787
palmar-plantar erythrodysaesthesia syndrome	dermatitis ascribed to specific agent	epidermal and dermal conditions	skin and subcutaneous tissue disorders	43
pruritus	pruritus nec	epidermal and dermal conditions	skin and subcutaneous tissue disorders	458
rash	rashes, eruptions and exanthems nec	epidermal and dermal conditions	skin and subcutaneous tissue disorders	975
skin disorder	dermal and epidermal conditions nec	epidermal and dermal conditions	skin and subcutaneous tissue disorders	172
rash maculo-papular	rashes, eruptions and exanthems nec	epidermal and dermal conditions	skin and subcutaneous tissue disorders	88
alopecia	alopecias	skin appendage conditions	skin and subcutaneous tissue disorders	787
spider naevus	telangiectasia and related conditions	skin vascular abnormalities	skin and subcutaneous tissue disorders	19
skin toxicity	dermal and epidermal conditions nec	epidermal and dermal conditions	skin and subcutaneous tissue disorders	84
rash	rashes, eruptions and exanthems nec	epidermal and dermal conditions	skin and subcutaneous tissue disorders	975
telangiectasia	telangiectasia and related conditions	skin vascular abnormalities	skin and subcutaneous tissue disorders	17
blister	bullous conditions	epidermal and dermal conditions	skin and subcutaneous tissue disorders	90
erythema	erythemas	epidermal and dermal conditions	skin and subcutaneous tissue disorders	255
dermatitis	dermatitis and eczema	epidermal and dermal conditions	skin and subcutaneous tissue disorders	43
alopecia	alopecias	skin appendage conditions	skin and subcutaneous tissue disorders	787
rash maculo-papular	rashes, eruptions and exanthems nec	epidermal and dermal conditions	skin and subcutaneous tissue disorders	88
skin exfoliation	exfoliative conditions	epidermal and dermal conditions	skin and subcutaneous tissue disorders	97
pruritus	pruritus nec	epidermal and dermal conditions	skin and subcutaneous tissue disorders	458
pruritus	pruritus nec	epidermal and dermal conditions	skin and subcutaneous tissue disorders	458
toxic epidermal necrolysis	bullous conditions	epidermal and dermal conditions	skin and subcutaneous tissue disorders	96
pruritus	pruritus nec	epidermal and dermal conditions	skin and subcutaneous tissue disorders	458
night sweats	apocrine and eccrine gland disorders	skin appendage conditions	skin and subcutaneous tissue disorders	32
rash	rashes, eruptions and exanthems nec	epidermal and dermal conditions	skin and subcutaneous tissue disorders	975
onycholysis	nail and nail bed conditions (excl infections and infestations)	skin appendage conditions	skin and subcutaneous tissue disorders	11
drug eruption	dermatitis ascribed to specific agent	epidermal and dermal conditions	skin and subcutaneous tissue disorders	60
erythema	erythemas	epidermal and dermal conditions	skin and subcutaneous tissue disorders	255
pruritus	pruritus nec	epidermal and dermal conditions	skin and subcutaneous tissue disorders	458
skin reaction	dermal and epidermal conditions nec	epidermal and dermal conditions	skin and subcutaneous tissue disorders	63
pruritus	pruritus nec	epidermal and dermal conditions	skin and subcutaneous tissue disorders	458
spider naevus	telangiectasia and related conditions	skin vascular abnormalities	skin and subcutaneous tissue disorders	19
pruritus	pruritus nec	epidermal and dermal conditions	skin and subcutaneous tissue disorders	458
alopecia	alopecias	skin appendage conditions	skin and subcutaneous tissue disorders	787
rash	rashes, eruptions and exanthems nec	epidermal and dermal conditions	skin and subcutaneous tissue disorders	975
dry skin	dermal and epidermal conditions nec	epidermal and dermal conditions	skin and subcutaneous tissue disorders	112
skin exfoliation	exfoliative conditions	epidermal and dermal conditions	skin and subcutaneous tissue disorders	97
alopecia	alopecias	skin appendage conditions	skin and subcutaneous tissue disorders	787
rash	rashes, eruptions and exanthems nec	epidermal and dermal conditions	skin and subcutaneous tissue disorders	975
erythema	erythemas	epidermal and dermal conditions	skin and subcutaneous tissue disorders	255
rash pruritic	rashes, eruptions and exanthems nec	epidermal and dermal conditions	skin and subcutaneous tissue disorders	94
rash	rashes, eruptions and exanthems nec	epidermal and dermal conditions	skin and subcutaneous tissue disorders	975
skin exfoliation	exfoliative conditions	epidermal and dermal conditions	skin and subcutaneous tissue disorders	97
blister	bullous conditions	epidermal and dermal conditions	skin and subcutaneous tissue disorders	90
alopecia	alopecias	skin appendage conditions	skin and subcutaneous tissue disorders	787
rash	rashes, eruptions and exanthems nec	epidermal and dermal conditions	skin and subcutaneous tissue disorders	975
stevens-johnson syndrome	bullous conditions	epidermal and dermal conditions	skin and subcutaneous tissue disorders	145
rash	rashes, eruptions and exanthems nec	epidermal and dermal conditions	skin and subcutaneous tissue disorders	975
dry skin	dermal and epidermal conditions nec	epidermal and dermal conditions	skin and subcutaneous tissue disorders	112
alopecia	alopecias	skin appendage conditions	skin and subcutaneous tissue disorders	787
erythema multiforme	bullous conditions	epidermal and dermal conditions	skin and subcutaneous tissue disorders	25
alopecia	alopecias	skin appendage conditions	skin and subcutaneous tissue disorders	787
dermatitis	dermatitis and eczema	epidermal and dermal conditions	skin and subcutaneous tissue disorders	43
drug eruption	dermatitis ascribed to specific agent	epidermal and dermal conditions	skin and subcutaneous tissue disorders	60
pruritus	pruritus nec	epidermal and dermal conditions	skin and subcutaneous tissue disorders	458
lymphomatoid papulosis	papulosquamous conditions	epidermal and dermal conditions	skin and subcutaneous tissue disorders	4
rash	rashes, eruptions and exanthems nec	epidermal and dermal conditions	skin and subcutaneous tissue disorders	975
alopecia	alopecias	skin appendage conditions	skin and subcutaneous tissue disorders	787
rash	rashes, eruptions and exanthems nec	epidermal and dermal conditions	skin and subcutaneous tissue disorders	975
rash	rashes, eruptions and exanthems nec	epidermal and dermal conditions	skin and subcutaneous tissue disorders	975
alopecia	alopecias	skin appendage conditions	skin and subcutaneous tissue disorders	787
alopecia	alopecias	skin appendage conditions	skin and subcutaneous tissue disorders	787
alopecia	alopecias	skin appendage conditions	skin and subcutaneous tissue disorders	787
rash	rashes, eruptions and exanthems nec	epidermal and dermal conditions	skin and subcutaneous tissue disorders	975
erythema	erythemas	epidermal and dermal conditions	skin and subcutaneous tissue disorders	255
dermatitis exfoliative generalised	exfoliative conditions	epidermal and dermal conditions	skin and subcutaneous tissue disorders	32
rash	rashes, eruptions and exanthems nec	epidermal and dermal conditions	skin and subcutaneous tissue disorders	975
pruritus	pruritus nec	epidermal and dermal conditions	skin and subcutaneous tissue disorders	458
rash pruritic	rashes, eruptions and exanthems nec	epidermal and dermal conditions	skin and subcutaneous tissue disorders	94
stevens-johnson syndrome	bullous conditions	epidermal and dermal conditions	skin and subcutaneous tissue disorders	145
alopecia	alopecias	skin appendage conditions	skin and subcutaneous tissue disorders	787
alopecia	alopecias	skin appendage conditions	skin and subcutaneous tissue disorders	787
dermatitis	dermatitis and eczema	epidermal and dermal conditions	skin and subcutaneous tissue disorders	43
skin discolouration	dermal and epidermal conditions nec	epidermal and dermal conditions	skin and subcutaneous tissue disorders	59
rash	rashes, eruptions and exanthems nec	epidermal and dermal conditions	skin and subcutaneous tissue disorders	975
rash pruritic	rashes, eruptions and exanthems nec	epidermal and dermal conditions	skin and subcutaneous tissue disorders	94
alopecia	alopecias	skin appendage conditions	skin and subcutaneous tissue disorders	787
alopecia	alopecias	skin appendage conditions	skin and subcutaneous tissue disorders	787
rash maculo-papular	rashes, eruptions and exanthems nec	epidermal and dermal conditions	skin and subcutaneous tissue disorders	88
spider naevus	telangiectasia and related conditions	skin vascular abnormalities	skin and subcutaneous tissue disorders	19
alopecia	alopecias	skin appendage conditions	skin and subcutaneous tissue disorders	787
alopecia	alopecias	skin appendage conditions	skin and subcutaneous tissue disorders	787
skin disorder	dermal and epidermal conditions nec	epidermal and dermal conditions	skin and subcutaneous tissue disorders	172
alopecia	alopecias	skin appendage conditions	skin and subcutaneous tissue disorders	787
rash papular	rashes, eruptions and exanthems nec	epidermal and dermal conditions	skin and subcutaneous tissue disorders	19
skin ulcer	skin and subcutaneous tissue ulcerations	skin and subcutaneous tissue disorders nec	skin and subcutaneous tissue disorders	27
photosensitivity reaction	photosensitivity and photodermatosis conditions	epidermal and dermal conditions	skin and subcutaneous tissue disorders	26
petechiae	purpura and related conditions	skin vascular abnormalities	skin and subcutaneous tissue disorders	23
rash	rashes, eruptions and exanthems nec	epidermal and dermal conditions	skin and subcutaneous tissue disorders	975
rash	rashes, eruptions and exanthems nec	epidermal and dermal conditions	skin and subcutaneous tissue disorders	975
rash	rashes, eruptions and exanthems nec	epidermal and dermal conditions	skin and subcutaneous tissue disorders	975
rash pruritic	rashes, eruptions and exanthems nec	epidermal and dermal conditions	skin and subcutaneous tissue disorders	94
palmar-plantar erythrodysaesthesia syndrome	dermatitis ascribed to specific agent	epidermal and dermal conditions	skin and subcutaneous tissue disorders	43
pruritus	pruritus nec	epidermal and dermal conditions	skin and subcutaneous tissue disorders	458
rash erythematous	rashes, eruptions and exanthems nec	epidermal and dermal conditions	skin and subcutaneous tissue disorders	82
rash	rashes, eruptions and exanthems nec	epidermal and dermal conditions	skin and subcutaneous tissue disorders	975
dermatitis	dermatitis and eczema	epidermal and dermal conditions	skin and subcutaneous tissue disorders	43
pruritus	pruritus nec	epidermal and dermal conditions	skin and subcutaneous tissue disorders	458
rash	rashes, eruptions and exanthems nec	epidermal and dermal conditions	skin and subcutaneous tissue disorders	975
erythema	erythemas	epidermal and dermal conditions	skin and subcutaneous tissue disorders	255
rash	rashes, eruptions and exanthems nec	epidermal and dermal conditions	skin and subcutaneous tissue disorders	975
rash maculo-papular	rashes, eruptions and exanthems nec	epidermal and dermal conditions	skin and subcutaneous tissue disorders	88
dermatitis exfoliative generalised	exfoliative conditions	epidermal and dermal conditions	skin and subcutaneous tissue disorders	32
rash erythematous	rashes, eruptions and exanthems nec	epidermal and dermal conditions	skin and subcutaneous tissue disorders	82
skin reaction	dermal and epidermal conditions nec	epidermal and dermal conditions	skin and subcutaneous tissue disorders	63
erythema	erythemas	epidermal and dermal conditions	skin and subcutaneous tissue disorders	255
rash	rashes, eruptions and exanthems nec	epidermal and dermal conditions	skin and subcutaneous tissue disorders	975
rash maculo-papular	rashes, eruptions and exanthems nec	epidermal and dermal conditions	skin and subcutaneous tissue disorders	88
rash morbilliform	rashes, eruptions and exanthems nec	epidermal and dermal conditions	skin and subcutaneous tissue disorders	8
stevens-johnson syndrome	bullous conditions	epidermal and dermal conditions	skin and subcutaneous tissue disorders	145
drug reaction with eosinophilia and systemic symptoms	dermatitis ascribed to specific agent	epidermal and dermal conditions	skin and subcutaneous tissue disorders	29
pruritus	pruritus nec	epidermal and dermal conditions	skin and subcutaneous tissue disorders	458
skin exfoliation	exfoliative conditions	epidermal and dermal conditions	skin and subcutaneous tissue disorders	97
rash	rashes, eruptions and exanthems nec	epidermal and dermal conditions	skin and subcutaneous tissue disorders	975
rash	rashes, eruptions and exanthems nec	epidermal and dermal conditions	skin and subcutaneous tissue disorders	975
drug eruption	dermatitis ascribed to specific agent	epidermal and dermal conditions	skin and subcutaneous tissue disorders	60
erythema	erythemas	epidermal and dermal conditions	skin and subcutaneous tissue disorders	255
petechiae	purpura and related conditions	skin vascular abnormalities	skin and subcutaneous tissue disorders	23
toxic epidermal necrolysis	bullous conditions	epidermal and dermal conditions	skin and subcutaneous tissue disorders	96
night sweats	apocrine and eccrine gland disorders	skin appendage conditions	skin and subcutaneous tissue disorders	32
erythema	erythemas	epidermal and dermal conditions	skin and subcutaneous tissue disorders	255
erythema	erythemas	epidermal and dermal conditions	skin and subcutaneous tissue disorders	255
erythema multiforme	bullous conditions	epidermal and dermal conditions	skin and subcutaneous tissue disorders	25
telangiectasia	telangiectasia and related conditions	skin vascular abnormalities	skin and subcutaneous tissue disorders	17
dry skin	dermal and epidermal conditions nec	epidermal and dermal conditions	skin and subcutaneous tissue disorders	112
palmar-plantar erythrodysaesthesia syndrome	dermatitis ascribed to specific agent	epidermal and dermal conditions	skin and subcutaneous tissue disorders	43
toxic skin eruption	dermatitis ascribed to specific agent	epidermal and dermal conditions	skin and subcutaneous tissue disorders	23
lymphomatoid papulosis	papulosquamous conditions	epidermal and dermal conditions	skin and subcutaneous tissue disorders	4
rash	rashes, eruptions and exanthems nec	epidermal and dermal conditions	skin and subcutaneous tissue disorders	975
rash	rashes, eruptions and exanthems nec	epidermal and dermal conditions	skin and subcutaneous tissue disorders	975
telangiectasia	telangiectasia and related conditions	skin vascular abnormalities	skin and subcutaneous tissue disorders	17
palmar-plantar erythrodysaesthesia syndrome	dermatitis ascribed to specific agent	epidermal and dermal conditions	skin and subcutaneous tissue disorders	43
skin discolouration	dermal and epidermal conditions nec	epidermal and dermal conditions	skin and subcutaneous tissue disorders	59
erythema	erythemas	epidermal and dermal conditions	skin and subcutaneous tissue disorders	255
pruritus	pruritus nec	epidermal and dermal conditions	skin and subcutaneous tissue disorders	458
skin discolouration	dermal and epidermal conditions nec	epidermal and dermal conditions	skin and subcutaneous tissue disorders	59
skin exfoliation	exfoliative conditions	epidermal and dermal conditions	skin and subcutaneous tissue disorders	97
rash	rashes, eruptions and exanthems nec	epidermal and dermal conditions	skin and subcutaneous tissue disorders	975
rash	rashes, eruptions and exanthems nec	epidermal and dermal conditions	skin and subcutaneous tissue disorders	975
dry skin	dermal and epidermal conditions nec	epidermal and dermal conditions	skin and subcutaneous tissue disorders	112
pruritus	pruritus nec	epidermal and dermal conditions	skin and subcutaneous tissue disorders	458
blister	bullous conditions	epidermal and dermal conditions	skin and subcutaneous tissue disorders	90
rash	rashes, eruptions and exanthems nec	epidermal and dermal conditions	skin and subcutaneous tissue disorders	975
dry skin	dermal and epidermal conditions nec	epidermal and dermal conditions	skin and subcutaneous tissue disorders	112
pruritus	pruritus nec	epidermal and dermal conditions	skin and subcutaneous tissue disorders	458
dry skin	dermal and epidermal conditions nec	epidermal and dermal conditions	skin and subcutaneous tissue disorders	112
pruritus	pruritus nec	epidermal and dermal conditions	skin and subcutaneous tissue disorders	458
pruritus	pruritus nec	epidermal and dermal conditions	skin and subcutaneous tissue disorders	458
skin exfoliation	exfoliative conditions	epidermal and dermal conditions	skin and subcutaneous tissue disorders	97
erythema	erythemas	epidermal and dermal conditions	skin and subcutaneous tissue disorders	255
rash	rashes, eruptions and exanthems nec	epidermal and dermal conditions	skin and subcutaneous tissue disorders	975
pruritus	pruritus nec	epidermal and dermal conditions	skin and subcutaneous tissue disorders	458
erythema	erythemas	epidermal and dermal conditions	skin and subcutaneous tissue disorders	255
pruritus	pruritus nec	epidermal and dermal conditions	skin and subcutaneous tissue disorders	458
erythema	erythemas	epidermal and dermal conditions	skin and subcutaneous tissue disorders	255
dermatitis exfoliative generalised	exfoliative conditions	epidermal and dermal conditions	skin and subcutaneous tissue disorders	32
skin toxicity	dermal and epidermal conditions nec	epidermal and dermal conditions	skin and subcutaneous tissue disorders	84
dermatitis	dermatitis and eczema	epidermal and dermal conditions	skin and subcutaneous tissue disorders	43
dry skin	dermal and epidermal conditions nec	epidermal and dermal conditions	skin and subcutaneous tissue disorders	112
blister	bullous conditions	epidermal and dermal conditions	skin and subcutaneous tissue disorders	90
alopecia	alopecias	skin appendage conditions	skin and subcutaneous tissue disorders	787
alopecia	alopecias	skin appendage conditions	skin and subcutaneous tissue disorders	787
rash	rashes, eruptions and exanthems nec	epidermal and dermal conditions	skin and subcutaneous tissue disorders	975
blister	bullous conditions	epidermal and dermal conditions	skin and subcutaneous tissue disorders	90
erythema	erythemas	epidermal and dermal conditions	skin and subcutaneous tissue disorders	255
skin discolouration	dermal and epidermal conditions nec	epidermal and dermal conditions	skin and subcutaneous tissue disorders	59
skin erosion	skin and subcutaneous tissue ulcerations	skin and subcutaneous tissue disorders nec	skin and subcutaneous tissue disorders	10
erythema	erythemas	epidermal and dermal conditions	skin and subcutaneous tissue disorders	255
pruritus	pruritus nec	epidermal and dermal conditions	skin and subcutaneous tissue disorders	458
toxic skin eruption	dermatitis ascribed to specific agent	epidermal and dermal conditions	skin and subcutaneous tissue disorders	23
skin ulcer	skin and subcutaneous tissue ulcerations	skin and subcutaneous tissue disorders nec	skin and subcutaneous tissue disorders	27
dermatitis acneiform	acnes	skin appendage conditions	skin and subcutaneous tissue disorders	14
palmar-plantar erythrodysaesthesia syndrome	dermatitis ascribed to specific agent	epidermal and dermal conditions	skin and subcutaneous tissue disorders	43
rash maculo-papular	rashes, eruptions and exanthems nec	epidermal and dermal conditions	skin and subcutaneous tissue disorders	88
skin reaction	dermal and epidermal conditions nec	epidermal and dermal conditions	skin and subcutaneous tissue disorders	63
rash	rashes, eruptions and exanthems nec	epidermal and dermal conditions	skin and subcutaneous tissue disorders	975
rash	rashes, eruptions and exanthems nec	epidermal and dermal conditions	skin and subcutaneous tissue disorders	975
alopecia	alopecias	skin appendage conditions	skin and subcutaneous tissue disorders	787
rash	rashes, eruptions and exanthems nec	epidermal and dermal conditions	skin and subcutaneous tissue disorders	975
drug eruption	dermatitis ascribed to specific agent	epidermal and dermal conditions	skin and subcutaneous tissue disorders	60
skin exfoliation	exfoliative conditions	epidermal and dermal conditions	skin and subcutaneous tissue disorders	97
palmar-plantar erythrodysaesthesia syndrome	dermatitis ascribed to specific agent	epidermal and dermal conditions	skin and subcutaneous tissue disorders	43
pruritus	pruritus nec	epidermal and dermal conditions	skin and subcutaneous tissue disorders	458
alopecia	alopecias	skin appendage conditions	skin and subcutaneous tissue disorders	787
onycholysis	nail and nail bed conditions (excl infections and infestations)	skin appendage conditions	skin and subcutaneous tissue disorders	11
palmar-plantar erythrodysaesthesia syndrome	dermatitis ascribed to specific agent	epidermal and dermal conditions	skin and subcutaneous tissue disorders	43
blister	bullous conditions	epidermal and dermal conditions	skin and subcutaneous tissue disorders	90
dermatitis	dermatitis and eczema	epidermal and dermal conditions	skin and subcutaneous tissue disorders	43
erythema	erythemas	epidermal and dermal conditions	skin and subcutaneous tissue disorders	255
rash	rashes, eruptions and exanthems nec	epidermal and dermal conditions	skin and subcutaneous tissue disorders	975
rash maculo-papular	rashes, eruptions and exanthems nec	epidermal and dermal conditions	skin and subcutaneous tissue disorders	88
alopecia	alopecias	skin appendage conditions	skin and subcutaneous tissue disorders	787
spider naevus	telangiectasia and related conditions	skin vascular abnormalities	skin and subcutaneous tissue disorders	19
night sweats	apocrine and eccrine gland disorders	skin appendage conditions	skin and subcutaneous tissue disorders	32
dry skin	dermal and epidermal conditions nec	epidermal and dermal conditions	skin and subcutaneous tissue disorders	112
blister	bullous conditions	epidermal and dermal conditions	skin and subcutaneous tissue disorders	90
skin erosion	skin and subcutaneous tissue ulcerations	skin and subcutaneous tissue disorders nec	skin and subcutaneous tissue disorders	10
palmar-plantar erythrodysaesthesia syndrome	dermatitis ascribed to specific agent	epidermal and dermal conditions	skin and subcutaneous tissue disorders	43
rash	rashes, eruptions and exanthems nec	epidermal and dermal conditions	skin and subcutaneous tissue disorders	975
pruritus	pruritus nec	epidermal and dermal conditions	skin and subcutaneous tissue disorders	458
lymphomatoid papulosis	papulosquamous conditions	epidermal and dermal conditions	skin and subcutaneous tissue disorders	4
erythema	erythemas	epidermal and dermal conditions	skin and subcutaneous tissue disorders	255
pruritus	pruritus nec	epidermal and dermal conditions	skin and subcutaneous tissue disorders	458
erythema	erythemas	epidermal and dermal conditions	skin and subcutaneous tissue disorders	255
pruritus	pruritus nec	epidermal and dermal conditions	skin and subcutaneous tissue disorders	458
rash	rashes, eruptions and exanthems nec	epidermal and dermal conditions	skin and subcutaneous tissue disorders	975
rash	rashes, eruptions and exanthems nec	epidermal and dermal conditions	skin and subcutaneous tissue disorders	975
alopecia	alopecias	skin appendage conditions	skin and subcutaneous tissue disorders	787
drug reaction with eosinophilia and systemic symptoms	dermatitis ascribed to specific agent	epidermal and dermal conditions	skin and subcutaneous tissue disorders	29
palmar-plantar erythrodysaesthesia syndrome	dermatitis ascribed to specific agent	epidermal and dermal conditions	skin and subcutaneous tissue disorders	43
rash	rashes, eruptions and exanthems nec	epidermal and dermal conditions	skin and subcutaneous tissue disorders	975
skin reaction	dermal and epidermal conditions nec	epidermal and dermal conditions	skin and subcutaneous tissue disorders	63
spider naevus	telangiectasia and related conditions	skin vascular abnormalities	skin and subcutaneous tissue disorders	19
telangiectasia	telangiectasia and related conditions	skin vascular abnormalities	skin and subcutaneous tissue disorders	17
alopecia	alopecias	skin appendage conditions	skin and subcutaneous tissue disorders	787
pruritus	pruritus nec	epidermal and dermal conditions	skin and subcutaneous tissue disorders	458
erythema	erythemas	epidermal and dermal conditions	skin and subcutaneous tissue disorders	255
petechiae	purpura and related conditions	skin vascular abnormalities	skin and subcutaneous tissue disorders	23
rash	rashes, eruptions and exanthems nec	epidermal and dermal conditions	skin and subcutaneous tissue disorders	975
pruritus	pruritus nec	epidermal and dermal conditions	skin and subcutaneous tissue disorders	458
erythema	erythemas	epidermal and dermal conditions	skin and subcutaneous tissue disorders	255
alopecia	alopecias	skin appendage conditions	skin and subcutaneous tissue disorders	787
onychomadesis	nail and nail bed conditions (excl infections and infestations)	skin appendage conditions	skin and subcutaneous tissue disorders	8
dry skin	dermal and epidermal conditions nec	epidermal and dermal conditions	skin and subcutaneous tissue disorders	112
dermatitis acneiform	acnes	skin appendage conditions	skin and subcutaneous tissue disorders	14
pruritus	pruritus nec	epidermal and dermal conditions	skin and subcutaneous tissue disorders	458
skin ulcer	skin and subcutaneous tissue ulcerations	skin and subcutaneous tissue disorders nec	skin and subcutaneous tissue disorders	27
night sweats	apocrine and eccrine gland disorders	skin appendage conditions	skin and subcutaneous tissue disorders	32
erythema	erythemas	epidermal and dermal conditions	skin and subcutaneous tissue disorders	255
rash maculo-papular	rashes, eruptions and exanthems nec	epidermal and dermal conditions	skin and subcutaneous tissue disorders	88
skin exfoliation	exfoliative conditions	epidermal and dermal conditions	skin and subcutaneous tissue disorders	97
rash	rashes, eruptions and exanthems nec	epidermal and dermal conditions	skin and subcutaneous tissue disorders	975
rash	rashes, eruptions and exanthems nec	epidermal and dermal conditions	skin and subcutaneous tissue disorders	975
rash	rashes, eruptions and exanthems nec	epidermal and dermal conditions	skin and subcutaneous tissue disorders	975
blister	bullous conditions	epidermal and dermal conditions	skin and subcutaneous tissue disorders	90
rash	rashes, eruptions and exanthems nec	epidermal and dermal conditions	skin and subcutaneous tissue disorders	975
alopecia	alopecias	skin appendage conditions	skin and subcutaneous tissue disorders	787
rash pruritic	rashes, eruptions and exanthems nec	epidermal and dermal conditions	skin and subcutaneous tissue disorders	94
dermatitis	dermatitis and eczema	epidermal and dermal conditions	skin and subcutaneous tissue disorders	43
photosensitivity reaction	photosensitivity and photodermatosis conditions	epidermal and dermal conditions	skin and subcutaneous tissue disorders	26
petechiae	purpura and related conditions	skin vascular abnormalities	skin and subcutaneous tissue disorders	23
telangiectasia	telangiectasia and related conditions	skin vascular abnormalities	skin and subcutaneous tissue disorders	17
alopecia	alopecias	skin appendage conditions	skin and subcutaneous tissue disorders	787
dermatitis	dermatitis and eczema	epidermal and dermal conditions	skin and subcutaneous tissue disorders	43
rash erythematous	rashes, eruptions and exanthems nec	epidermal and dermal conditions	skin and subcutaneous tissue disorders	82
erythema	erythemas	epidermal and dermal conditions	skin and subcutaneous tissue disorders	255
blister	bullous conditions	epidermal and dermal conditions	skin and subcutaneous tissue disorders	90
erythema	erythemas	epidermal and dermal conditions	skin and subcutaneous tissue disorders	255
erythema	erythemas	epidermal and dermal conditions	skin and subcutaneous tissue disorders	255
rash	rashes, eruptions and exanthems nec	epidermal and dermal conditions	skin and subcutaneous tissue disorders	975
rash	rashes, eruptions and exanthems nec	epidermal and dermal conditions	skin and subcutaneous tissue disorders	975
alopecia	alopecias	skin appendage conditions	skin and subcutaneous tissue disorders	787
pruritus	pruritus nec	epidermal and dermal conditions	skin and subcutaneous tissue disorders	458
rash	rashes, eruptions and exanthems nec	epidermal and dermal conditions	skin and subcutaneous tissue disorders	975
alopecia	alopecias	skin appendage conditions	skin and subcutaneous tissue disorders	787
toxic skin eruption	dermatitis ascribed to specific agent	epidermal and dermal conditions	skin and subcutaneous tissue disorders	23
erythema	erythemas	epidermal and dermal conditions	skin and subcutaneous tissue disorders	255
erythema	erythemas	epidermal and dermal conditions	skin and subcutaneous tissue disorders	255
rash	rashes, eruptions and exanthems nec	epidermal and dermal conditions	skin and subcutaneous tissue disorders	975
stevens-johnson syndrome	bullous conditions	epidermal and dermal conditions	skin and subcutaneous tissue disorders	145
toxic skin eruption	dermatitis ascribed to specific agent	epidermal and dermal conditions	skin and subcutaneous tissue disorders	23
skin lesion	dermal and epidermal conditions nec	epidermal and dermal conditions	skin and subcutaneous tissue disorders	58
erythema	erythemas	epidermal and dermal conditions	skin and subcutaneous tissue disorders	255
erythema	erythemas	epidermal and dermal conditions	skin and subcutaneous tissue disorders	255
alopecia	alopecias	skin appendage conditions	skin and subcutaneous tissue disorders	787
pruritus	pruritus nec	epidermal and dermal conditions	skin and subcutaneous tissue disorders	458
alopecia	alopecias	skin appendage conditions	skin and subcutaneous tissue disorders	787
rash	rashes, eruptions and exanthems nec	epidermal and dermal conditions	skin and subcutaneous tissue disorders	975
rash	rashes, eruptions and exanthems nec	epidermal and dermal conditions	skin and subcutaneous tissue disorders	975
rash	rashes, eruptions and exanthems nec	epidermal and dermal conditions	skin and subcutaneous tissue disorders	975
rash	rashes, eruptions and exanthems nec	epidermal and dermal conditions	skin and subcutaneous tissue disorders	975
dermatitis exfoliative generalised	exfoliative conditions	epidermal and dermal conditions	skin and subcutaneous tissue disorders	32
pruritus	pruritus nec	epidermal and dermal conditions	skin and subcutaneous tissue disorders	458
pruritus	pruritus nec	epidermal and dermal conditions	skin and subcutaneous tissue disorders	458
stevens-johnson syndrome	bullous conditions	epidermal and dermal conditions	skin and subcutaneous tissue disorders	145
night sweats	apocrine and eccrine gland disorders	skin appendage conditions	skin and subcutaneous tissue disorders	32
dermatitis	dermatitis and eczema	epidermal and dermal conditions	skin and subcutaneous tissue disorders	43
erythema	erythemas	epidermal and dermal conditions	skin and subcutaneous tissue disorders	255
pruritus	pruritus nec	epidermal and dermal conditions	skin and subcutaneous tissue disorders	458
rash	rashes, eruptions and exanthems nec	epidermal and dermal conditions	skin and subcutaneous tissue disorders	975
skin hyperpigmentation	hyperpigmentation disorders	pigmentation disorders	skin and subcutaneous tissue disorders	24
toxic skin eruption	dermatitis ascribed to specific agent	epidermal and dermal conditions	skin and subcutaneous tissue disorders	23
erythema	erythemas	epidermal and dermal conditions	skin and subcutaneous tissue disorders	255
rash	rashes, eruptions and exanthems nec	epidermal and dermal conditions	skin and subcutaneous tissue disorders	975
pruritus	pruritus nec	epidermal and dermal conditions	skin and subcutaneous tissue disorders	458
rash	rashes, eruptions and exanthems nec	epidermal and dermal conditions	skin and subcutaneous tissue disorders	975
rash maculo-papular	rashes, eruptions and exanthems nec	epidermal and dermal conditions	skin and subcutaneous tissue disorders	88
dermatitis allergic	dermatitis and eczema	epidermal and dermal conditions	skin and subcutaneous tissue disorders	20
erythema	erythemas	epidermal and dermal conditions	skin and subcutaneous tissue disorders	255
pruritus	pruritus nec	epidermal and dermal conditions	skin and subcutaneous tissue disorders	458
rash	rashes, eruptions and exanthems nec	epidermal and dermal conditions	skin and subcutaneous tissue disorders	975
rash	rashes, eruptions and exanthems nec	epidermal and dermal conditions	skin and subcutaneous tissue disorders	975
rash	rashes, eruptions and exanthems nec	epidermal and dermal conditions	skin and subcutaneous tissue disorders	975
pruritus	pruritus nec	epidermal and dermal conditions	skin and subcutaneous tissue disorders	458
skin lesion	dermal and epidermal conditions nec	epidermal and dermal conditions	skin and subcutaneous tissue disorders	58
acute generalised exanthematous pustulosis	pustular conditions	epidermal and dermal conditions	skin and subcutaneous tissue disorders	10
rash	rashes, eruptions and exanthems nec	epidermal and dermal conditions	skin and subcutaneous tissue disorders	975
drug reaction with eosinophilia and systemic symptoms	dermatitis ascribed to specific agent	epidermal and dermal conditions	skin and subcutaneous tissue disorders	29
skin disorder	dermal and epidermal conditions nec	epidermal and dermal conditions	skin and subcutaneous tissue disorders	172
rash	rashes, eruptions and exanthems nec	epidermal and dermal conditions	skin and subcutaneous tissue disorders	975
skin reaction	dermal and epidermal conditions nec	epidermal and dermal conditions	skin and subcutaneous tissue disorders	63
stevens-johnson syndrome	bullous conditions	epidermal and dermal conditions	skin and subcutaneous tissue disorders	145
rash	rashes, eruptions and exanthems nec	epidermal and dermal conditions	skin and subcutaneous tissue disorders	975
dermatitis	dermatitis and eczema	epidermal and dermal conditions	skin and subcutaneous tissue disorders	43
rash	rashes, eruptions and exanthems nec	epidermal and dermal conditions	skin and subcutaneous tissue disorders	975
toxic skin eruption	dermatitis ascribed to specific agent	epidermal and dermal conditions	skin and subcutaneous tissue disorders	23
erythema	erythemas	epidermal and dermal conditions	skin and subcutaneous tissue disorders	255
pruritus	pruritus nec	epidermal and dermal conditions	skin and subcutaneous tissue disorders	458
pruritus	pruritus nec	epidermal and dermal conditions	skin and subcutaneous tissue disorders	458
skin lesion	dermal and epidermal conditions nec	epidermal and dermal conditions	skin and subcutaneous tissue disorders	58
skin ulcer	skin and subcutaneous tissue ulcerations	skin and subcutaneous tissue disorders nec	skin and subcutaneous tissue disorders	27
alopecia	alopecias	skin appendage conditions	skin and subcutaneous tissue disorders	787
decubitus ulcer	skin injuries and mechanical dermatoses	epidermal and dermal conditions	skin and subcutaneous tissue disorders	9
dermatitis allergic	dermatitis and eczema	epidermal and dermal conditions	skin and subcutaneous tissue disorders	20
rash maculo-papular	rashes, eruptions and exanthems nec	epidermal and dermal conditions	skin and subcutaneous tissue disorders	88
rash	rashes, eruptions and exanthems nec	epidermal and dermal conditions	skin and subcutaneous tissue disorders	975
skin disorder	dermal and epidermal conditions nec	epidermal and dermal conditions	skin and subcutaneous tissue disorders	172
rash	rashes, eruptions and exanthems nec	epidermal and dermal conditions	skin and subcutaneous tissue disorders	975
pruritus	pruritus nec	epidermal and dermal conditions	skin and subcutaneous tissue disorders	458
rash	rashes, eruptions and exanthems nec	epidermal and dermal conditions	skin and subcutaneous tissue disorders	975
skin exfoliation	exfoliative conditions	epidermal and dermal conditions	skin and subcutaneous tissue disorders	97
drug reaction with eosinophilia and systemic symptoms	dermatitis ascribed to specific agent	epidermal and dermal conditions	skin and subcutaneous tissue disorders	29
skin reaction	dermal and epidermal conditions nec	epidermal and dermal conditions	skin and subcutaneous tissue disorders	63
rash	rashes, eruptions and exanthems nec	epidermal and dermal conditions	skin and subcutaneous tissue disorders	975
pruritus	pruritus nec	epidermal and dermal conditions	skin and subcutaneous tissue disorders	458
skin exfoliation	exfoliative conditions	epidermal and dermal conditions	skin and subcutaneous tissue disorders	97
erythema	erythemas	epidermal and dermal conditions	skin and subcutaneous tissue disorders	255
erythema	erythemas	epidermal and dermal conditions	skin and subcutaneous tissue disorders	255
pruritus	pruritus nec	epidermal and dermal conditions	skin and subcutaneous tissue disorders	458
rash	rashes, eruptions and exanthems nec	epidermal and dermal conditions	skin and subcutaneous tissue disorders	975
skin reaction	dermal and epidermal conditions nec	epidermal and dermal conditions	skin and subcutaneous tissue disorders	63
alopecia	alopecias	skin appendage conditions	skin and subcutaneous tissue disorders	787
rash	rashes, eruptions and exanthems nec	epidermal and dermal conditions	skin and subcutaneous tissue disorders	975
stevens-johnson syndrome	bullous conditions	epidermal and dermal conditions	skin and subcutaneous tissue disorders	145
erythema	erythemas	epidermal and dermal conditions	skin and subcutaneous tissue disorders	255
rash	rashes, eruptions and exanthems nec	epidermal and dermal conditions	skin and subcutaneous tissue disorders	975
alopecia	alopecias	skin appendage conditions	skin and subcutaneous tissue disorders	787
rash	rashes, eruptions and exanthems nec	epidermal and dermal conditions	skin and subcutaneous tissue disorders	975
rash	rashes, eruptions and exanthems nec	epidermal and dermal conditions	skin and subcutaneous tissue disorders	975
spider naevus	telangiectasia and related conditions	skin vascular abnormalities	skin and subcutaneous tissue disorders	19
erythema	erythemas	epidermal and dermal conditions	skin and subcutaneous tissue disorders	255
skin lesion	dermal and epidermal conditions nec	epidermal and dermal conditions	skin and subcutaneous tissue disorders	58
rash	rashes, eruptions and exanthems nec	epidermal and dermal conditions	skin and subcutaneous tissue disorders	975
cutaneous lupus erythematosus	connective tissue disorders	epidermal and dermal conditions	skin and subcutaneous tissue disorders	3
rash	rashes, eruptions and exanthems nec	epidermal and dermal conditions	skin and subcutaneous tissue disorders	975
dermatitis exfoliative generalised	exfoliative conditions	epidermal and dermal conditions	skin and subcutaneous tissue disorders	32
stevens-johnson syndrome	bullous conditions	epidermal and dermal conditions	skin and subcutaneous tissue disorders	145
blister	bullous conditions	epidermal and dermal conditions	skin and subcutaneous tissue disorders	90
erythema	erythemas	epidermal and dermal conditions	skin and subcutaneous tissue disorders	255
rash	rashes, eruptions and exanthems nec	epidermal and dermal conditions	skin and subcutaneous tissue disorders	975
skin disorder	dermal and epidermal conditions nec	epidermal and dermal conditions	skin and subcutaneous tissue disorders	172
rash	rashes, eruptions and exanthems nec	epidermal and dermal conditions	skin and subcutaneous tissue disorders	975
toxic skin eruption	dermatitis ascribed to specific agent	epidermal and dermal conditions	skin and subcutaneous tissue disorders	23
rash	rashes, eruptions and exanthems nec	epidermal and dermal conditions	skin and subcutaneous tissue disorders	975
skin reaction	dermal and epidermal conditions nec	epidermal and dermal conditions	skin and subcutaneous tissue disorders	63
erythema	erythemas	epidermal and dermal conditions	skin and subcutaneous tissue disorders	255
rash	rashes, eruptions and exanthems nec	epidermal and dermal conditions	skin and subcutaneous tissue disorders	975
drug reaction with eosinophilia and systemic symptoms	dermatitis ascribed to specific agent	epidermal and dermal conditions	skin and subcutaneous tissue disorders	29
alopecia	alopecias	skin appendage conditions	skin and subcutaneous tissue disorders	787
rash maculo-papular	rashes, eruptions and exanthems nec	epidermal and dermal conditions	skin and subcutaneous tissue disorders	88
erythema	erythemas	epidermal and dermal conditions	skin and subcutaneous tissue disorders	255
rash	rashes, eruptions and exanthems nec	epidermal and dermal conditions	skin and subcutaneous tissue disorders	975
stevens-johnson syndrome	bullous conditions	epidermal and dermal conditions	skin and subcutaneous tissue disorders	145
alopecia	alopecias	skin appendage conditions	skin and subcutaneous tissue disorders	787
rash	rashes, eruptions and exanthems nec	epidermal and dermal conditions	skin and subcutaneous tissue disorders	975
drug reaction with eosinophilia and systemic symptoms	dermatitis ascribed to specific agent	epidermal and dermal conditions	skin and subcutaneous tissue disorders	29
rash maculo-papular	rashes, eruptions and exanthems nec	epidermal and dermal conditions	skin and subcutaneous tissue disorders	88
rash	rashes, eruptions and exanthems nec	epidermal and dermal conditions	skin and subcutaneous tissue disorders	975
exfoliative rash	exfoliative conditions	epidermal and dermal conditions	skin and subcutaneous tissue disorders	13
rash	rashes, eruptions and exanthems nec	epidermal and dermal conditions	skin and subcutaneous tissue disorders	975
night sweats	apocrine and eccrine gland disorders	skin appendage conditions	skin and subcutaneous tissue disorders	32
rash	rashes, eruptions and exanthems nec	epidermal and dermal conditions	skin and subcutaneous tissue disorders	975
rash	rashes, eruptions and exanthems nec	epidermal and dermal conditions	skin and subcutaneous tissue disorders	975
blister	bullous conditions	epidermal and dermal conditions	skin and subcutaneous tissue disorders	90
rash erythematous	rashes, eruptions and exanthems nec	epidermal and dermal conditions	skin and subcutaneous tissue disorders	82
rash pruritic	rashes, eruptions and exanthems nec	epidermal and dermal conditions	skin and subcutaneous tissue disorders	94
skin exfoliation	exfoliative conditions	epidermal and dermal conditions	skin and subcutaneous tissue disorders	97
stevens-johnson syndrome	bullous conditions	epidermal and dermal conditions	skin and subcutaneous tissue disorders	145
blister	bullous conditions	epidermal and dermal conditions	skin and subcutaneous tissue disorders	90
rash	rashes, eruptions and exanthems nec	epidermal and dermal conditions	skin and subcutaneous tissue disorders	975
erythema	erythemas	epidermal and dermal conditions	skin and subcutaneous tissue disorders	255
alopecia	alopecias	skin appendage conditions	skin and subcutaneous tissue disorders	787
alopecia	alopecias	skin appendage conditions	skin and subcutaneous tissue disorders	787
rash	rashes, eruptions and exanthems nec	epidermal and dermal conditions	skin and subcutaneous tissue disorders	975
drug eruption	dermatitis ascribed to specific agent	epidermal and dermal conditions	skin and subcutaneous tissue disorders	60
stevens-johnson syndrome	bullous conditions	epidermal and dermal conditions	skin and subcutaneous tissue disorders	145
toxic epidermal necrolysis	bullous conditions	epidermal and dermal conditions	skin and subcutaneous tissue disorders	96
alopecia	alopecias	skin appendage conditions	skin and subcutaneous tissue disorders	787
rash	rashes, eruptions and exanthems nec	epidermal and dermal conditions	skin and subcutaneous tissue disorders	975
dermatitis	dermatitis and eczema	epidermal and dermal conditions	skin and subcutaneous tissue disorders	43
dermatitis exfoliative generalised	exfoliative conditions	epidermal and dermal conditions	skin and subcutaneous tissue disorders	32
pruritus	pruritus nec	epidermal and dermal conditions	skin and subcutaneous tissue disorders	458
epidermal necrosis	dermal and epidermal conditions nec	epidermal and dermal conditions	skin and subcutaneous tissue disorders	14
alopecia	alopecias	skin appendage conditions	skin and subcutaneous tissue disorders	787
skin exfoliation	exfoliative conditions	epidermal and dermal conditions	skin and subcutaneous tissue disorders	97
rash	rashes, eruptions and exanthems nec	epidermal and dermal conditions	skin and subcutaneous tissue disorders	975
rash	rashes, eruptions and exanthems nec	epidermal and dermal conditions	skin and subcutaneous tissue disorders	975
rash pruritic	rashes, eruptions and exanthems nec	epidermal and dermal conditions	skin and subcutaneous tissue disorders	94
alopecia	alopecias	skin appendage conditions	skin and subcutaneous tissue disorders	787
rash	rashes, eruptions and exanthems nec	epidermal and dermal conditions	skin and subcutaneous tissue disorders	975
alopecia	alopecias	skin appendage conditions	skin and subcutaneous tissue disorders	787
rash	rashes, eruptions and exanthems nec	epidermal and dermal conditions	skin and subcutaneous tissue disorders	975
rash	rashes, eruptions and exanthems nec	epidermal and dermal conditions	skin and subcutaneous tissue disorders	975
pruritus	pruritus nec	epidermal and dermal conditions	skin and subcutaneous tissue disorders	458
rash	rashes, eruptions and exanthems nec	epidermal and dermal conditions	skin and subcutaneous tissue disorders	975
rash	rashes, eruptions and exanthems nec	epidermal and dermal conditions	skin and subcutaneous tissue disorders	975
rash pruritic	rashes, eruptions and exanthems nec	epidermal and dermal conditions	skin and subcutaneous tissue disorders	94
night sweats	apocrine and eccrine gland disorders	skin appendage conditions	skin and subcutaneous tissue disorders	32
dry skin	dermal and epidermal conditions nec	epidermal and dermal conditions	skin and subcutaneous tissue disorders	112
pruritus	pruritus nec	epidermal and dermal conditions	skin and subcutaneous tissue disorders	458
dry skin	dermal and epidermal conditions nec	epidermal and dermal conditions	skin and subcutaneous tissue disorders	112
alopecia	alopecias	skin appendage conditions	skin and subcutaneous tissue disorders	787
rash	rashes, eruptions and exanthems nec	epidermal and dermal conditions	skin and subcutaneous tissue disorders	975
rash	rashes, eruptions and exanthems nec	epidermal and dermal conditions	skin and subcutaneous tissue disorders	975
rash	rashes, eruptions and exanthems nec	epidermal and dermal conditions	skin and subcutaneous tissue disorders	975
rash	rashes, eruptions and exanthems nec	epidermal and dermal conditions	skin and subcutaneous tissue disorders	975
skin reaction	dermal and epidermal conditions nec	epidermal and dermal conditions	skin and subcutaneous tissue disorders	63
rash	rashes, eruptions and exanthems nec	epidermal and dermal conditions	skin and subcutaneous tissue disorders	975
palmar-plantar erythrodysaesthesia syndrome	dermatitis ascribed to specific agent	epidermal and dermal conditions	skin and subcutaneous tissue disorders	43
palmar-plantar erythrodysaesthesia syndrome	dermatitis ascribed to specific agent	epidermal and dermal conditions	skin and subcutaneous tissue disorders	43
toxic erythema of chemotherapy	dermatitis ascribed to specific agent	epidermal and dermal conditions	skin and subcutaneous tissue disorders	16
rash erythematous	rashes, eruptions and exanthems nec	epidermal and dermal conditions	skin and subcutaneous tissue disorders	82
rash	rashes, eruptions and exanthems nec	epidermal and dermal conditions	skin and subcutaneous tissue disorders	975
rash	rashes, eruptions and exanthems nec	epidermal and dermal conditions	skin and subcutaneous tissue disorders	975
rash	rashes, eruptions and exanthems nec	epidermal and dermal conditions	skin and subcutaneous tissue disorders	975
toxic erythema of chemotherapy	dermatitis ascribed to specific agent	epidermal and dermal conditions	skin and subcutaneous tissue disorders	16
acute generalised exanthematous pustulosis	pustular conditions	epidermal and dermal conditions	skin and subcutaneous tissue disorders	10
rash	rashes, eruptions and exanthems nec	epidermal and dermal conditions	skin and subcutaneous tissue disorders	975
rash	rashes, eruptions and exanthems nec	epidermal and dermal conditions	skin and subcutaneous tissue disorders	975
onycholysis	nail and nail bed conditions (excl infections and infestations)	skin appendage conditions	skin and subcutaneous tissue disorders	11
rash	rashes, eruptions and exanthems nec	epidermal and dermal conditions	skin and subcutaneous tissue disorders	975
rash	rashes, eruptions and exanthems nec	epidermal and dermal conditions	skin and subcutaneous tissue disorders	975
rash	rashes, eruptions and exanthems nec	epidermal and dermal conditions	skin and subcutaneous tissue disorders	975
rash	rashes, eruptions and exanthems nec	epidermal and dermal conditions	skin and subcutaneous tissue disorders	975
pruritus	pruritus nec	epidermal and dermal conditions	skin and subcutaneous tissue disorders	458
rash	rashes, eruptions and exanthems nec	epidermal and dermal conditions	skin and subcutaneous tissue disorders	975
alopecia	alopecias	skin appendage conditions	skin and subcutaneous tissue disorders	787
blister	bullous conditions	epidermal and dermal conditions	skin and subcutaneous tissue disorders	90
rash	rashes, eruptions and exanthems nec	epidermal and dermal conditions	skin and subcutaneous tissue disorders	975
skin exfoliation	exfoliative conditions	epidermal and dermal conditions	skin and subcutaneous tissue disorders	97
stevens-johnson syndrome	bullous conditions	epidermal and dermal conditions	skin and subcutaneous tissue disorders	145
rash maculo-papular	rashes, eruptions and exanthems nec	epidermal and dermal conditions	skin and subcutaneous tissue disorders	88
dermatitis bullous	bullous conditions	epidermal and dermal conditions	skin and subcutaneous tissue disorders	56
rash erythematous	rashes, eruptions and exanthems nec	epidermal and dermal conditions	skin and subcutaneous tissue disorders	82
rash vesicular	rashes, eruptions and exanthems nec	epidermal and dermal conditions	skin and subcutaneous tissue disorders	22
petechiae	purpura and related conditions	skin vascular abnormalities	skin and subcutaneous tissue disorders	23
rash maculo-papular	rashes, eruptions and exanthems nec	epidermal and dermal conditions	skin and subcutaneous tissue disorders	88
rash pruritic	rashes, eruptions and exanthems nec	epidermal and dermal conditions	skin and subcutaneous tissue disorders	94
erythema	erythemas	epidermal and dermal conditions	skin and subcutaneous tissue disorders	255
dermatitis exfoliative generalised	exfoliative conditions	epidermal and dermal conditions	skin and subcutaneous tissue disorders	32
alopecia	alopecias	skin appendage conditions	skin and subcutaneous tissue disorders	787
alopecia	alopecias	skin appendage conditions	skin and subcutaneous tissue disorders	787
alopecia	alopecias	skin appendage conditions	skin and subcutaneous tissue disorders	787
rash erythematous	rashes, eruptions and exanthems nec	epidermal and dermal conditions	skin and subcutaneous tissue disorders	82
erythema	erythemas	epidermal and dermal conditions	skin and subcutaneous tissue disorders	255
epidermal necrosis	dermal and epidermal conditions nec	epidermal and dermal conditions	skin and subcutaneous tissue disorders	14
rash maculo-papular	rashes, eruptions and exanthems nec	epidermal and dermal conditions	skin and subcutaneous tissue disorders	88
pruritus	pruritus nec	epidermal and dermal conditions	skin and subcutaneous tissue disorders	458
pruritus	pruritus nec	epidermal and dermal conditions	skin and subcutaneous tissue disorders	458
pruritus	pruritus nec	epidermal and dermal conditions	skin and subcutaneous tissue disorders	458
rash	rashes, eruptions and exanthems nec	epidermal and dermal conditions	skin and subcutaneous tissue disorders	975
alopecia	alopecias	skin appendage conditions	skin and subcutaneous tissue disorders	787
dry skin	dermal and epidermal conditions nec	epidermal and dermal conditions	skin and subcutaneous tissue disorders	112
alopecia	alopecias	skin appendage conditions	skin and subcutaneous tissue disorders	787
alopecia	alopecias	skin appendage conditions	skin and subcutaneous tissue disorders	787
alopecia	alopecias	skin appendage conditions	skin and subcutaneous tissue disorders	787
rash	rashes, eruptions and exanthems nec	epidermal and dermal conditions	skin and subcutaneous tissue disorders	975
dermatitis acneiform	acnes	skin appendage conditions	skin and subcutaneous tissue disorders	14
dermatitis exfoliative generalised	exfoliative conditions	epidermal and dermal conditions	skin and subcutaneous tissue disorders	32
erythema multiforme	bullous conditions	epidermal and dermal conditions	skin and subcutaneous tissue disorders	25
dermatitis bullous	bullous conditions	epidermal and dermal conditions	skin and subcutaneous tissue disorders	56
rash erythematous	rashes, eruptions and exanthems nec	epidermal and dermal conditions	skin and subcutaneous tissue disorders	82
rash pruritic	rashes, eruptions and exanthems nec	epidermal and dermal conditions	skin and subcutaneous tissue disorders	94
rash erythematous	rashes, eruptions and exanthems nec	epidermal and dermal conditions	skin and subcutaneous tissue disorders	82
alopecia	alopecias	skin appendage conditions	skin and subcutaneous tissue disorders	787
stevens-johnson syndrome	bullous conditions	epidermal and dermal conditions	skin and subcutaneous tissue disorders	145
pigmentation disorder	pigmentation changes nec	pigmentation disorders	skin and subcutaneous tissue disorders	24
rash	rashes, eruptions and exanthems nec	epidermal and dermal conditions	skin and subcutaneous tissue disorders	975
symmetrical drug-related intertriginous and flexural exanthema	dermatitis ascribed to specific agent	epidermal and dermal conditions	skin and subcutaneous tissue disorders	9
rash	rashes, eruptions and exanthems nec	epidermal and dermal conditions	skin and subcutaneous tissue disorders	975
rash	rashes, eruptions and exanthems nec	epidermal and dermal conditions	skin and subcutaneous tissue disorders	975
rash erythematous	rashes, eruptions and exanthems nec	epidermal and dermal conditions	skin and subcutaneous tissue disorders	82
rash	rashes, eruptions and exanthems nec	epidermal and dermal conditions	skin and subcutaneous tissue disorders	975
rash maculo-papular	rashes, eruptions and exanthems nec	epidermal and dermal conditions	skin and subcutaneous tissue disorders	88
rash pruritic	rashes, eruptions and exanthems nec	epidermal and dermal conditions	skin and subcutaneous tissue disorders	94
skin discolouration	dermal and epidermal conditions nec	epidermal and dermal conditions	skin and subcutaneous tissue disorders	59
skin reaction	dermal and epidermal conditions nec	epidermal and dermal conditions	skin and subcutaneous tissue disorders	63
rash	rashes, eruptions and exanthems nec	epidermal and dermal conditions	skin and subcutaneous tissue disorders	975
alopecia	alopecias	skin appendage conditions	skin and subcutaneous tissue disorders	787
pruritus	pruritus nec	epidermal and dermal conditions	skin and subcutaneous tissue disorders	458
skin discolouration	dermal and epidermal conditions nec	epidermal and dermal conditions	skin and subcutaneous tissue disorders	59
rash	rashes, eruptions and exanthems nec	epidermal and dermal conditions	skin and subcutaneous tissue disorders	975
pruritus	pruritus nec	epidermal and dermal conditions	skin and subcutaneous tissue disorders	458
erythema	erythemas	epidermal and dermal conditions	skin and subcutaneous tissue disorders	255
rash pruritic	rashes, eruptions and exanthems nec	epidermal and dermal conditions	skin and subcutaneous tissue disorders	94
dermatitis bullous	bullous conditions	epidermal and dermal conditions	skin and subcutaneous tissue disorders	56
skin toxicity	dermal and epidermal conditions nec	epidermal and dermal conditions	skin and subcutaneous tissue disorders	84
skin reaction	dermal and epidermal conditions nec	epidermal and dermal conditions	skin and subcutaneous tissue disorders	63
alopecia	alopecias	skin appendage conditions	skin and subcutaneous tissue disorders	787
petechiae	purpura and related conditions	skin vascular abnormalities	skin and subcutaneous tissue disorders	23
alopecia	alopecias	skin appendage conditions	skin and subcutaneous tissue disorders	787
onychomadesis	nail and nail bed conditions (excl infections and infestations)	skin appendage conditions	skin and subcutaneous tissue disorders	8
rash maculo-papular	rashes, eruptions and exanthems nec	epidermal and dermal conditions	skin and subcutaneous tissue disorders	88
alopecia	alopecias	skin appendage conditions	skin and subcutaneous tissue disorders	787
rash	rashes, eruptions and exanthems nec	epidermal and dermal conditions	skin and subcutaneous tissue disorders	975
spider naevus	telangiectasia and related conditions	skin vascular abnormalities	skin and subcutaneous tissue disorders	19
petechiae	purpura and related conditions	skin vascular abnormalities	skin and subcutaneous tissue disorders	23
dry skin	dermal and epidermal conditions nec	epidermal and dermal conditions	skin and subcutaneous tissue disorders	112
pruritus	pruritus nec	epidermal and dermal conditions	skin and subcutaneous tissue disorders	458
rash	rashes, eruptions and exanthems nec	epidermal and dermal conditions	skin and subcutaneous tissue disorders	975
rash	rashes, eruptions and exanthems nec	epidermal and dermal conditions	skin and subcutaneous tissue disorders	975
stevens-johnson syndrome	bullous conditions	epidermal and dermal conditions	skin and subcutaneous tissue disorders	145
rash erythematous	rashes, eruptions and exanthems nec	epidermal and dermal conditions	skin and subcutaneous tissue disorders	82
rash vesicular	rashes, eruptions and exanthems nec	epidermal and dermal conditions	skin and subcutaneous tissue disorders	22
rash	rashes, eruptions and exanthems nec	epidermal and dermal conditions	skin and subcutaneous tissue disorders	975
toxic epidermal necrolysis	bullous conditions	epidermal and dermal conditions	skin and subcutaneous tissue disorders	96
rash	rashes, eruptions and exanthems nec	epidermal and dermal conditions	skin and subcutaneous tissue disorders	975
pruritus	pruritus nec	epidermal and dermal conditions	skin and subcutaneous tissue disorders	458
alopecia	alopecias	skin appendage conditions	skin and subcutaneous tissue disorders	787
rash	rashes, eruptions and exanthems nec	epidermal and dermal conditions	skin and subcutaneous tissue disorders	975
erythema	erythemas	epidermal and dermal conditions	skin and subcutaneous tissue disorders	255
alopecia	alopecias	skin appendage conditions	skin and subcutaneous tissue disorders	787
pruritus	pruritus nec	epidermal and dermal conditions	skin and subcutaneous tissue disorders	458
alopecia	alopecias	skin appendage conditions	skin and subcutaneous tissue disorders	787
alopecia	alopecias	skin appendage conditions	skin and subcutaneous tissue disorders	787
rash erythematous	rashes, eruptions and exanthems nec	epidermal and dermal conditions	skin and subcutaneous tissue disorders	82
rash pruritic	rashes, eruptions and exanthems nec	epidermal and dermal conditions	skin and subcutaneous tissue disorders	94
erythema	erythemas	epidermal and dermal conditions	skin and subcutaneous tissue disorders	255
pruritus	pruritus nec	epidermal and dermal conditions	skin and subcutaneous tissue disorders	458
rash pruritic	rashes, eruptions and exanthems nec	epidermal and dermal conditions	skin and subcutaneous tissue disorders	94
alopecia	alopecias	skin appendage conditions	skin and subcutaneous tissue disorders	787
alopecia	alopecias	skin appendage conditions	skin and subcutaneous tissue disorders	787
skin exfoliation	exfoliative conditions	epidermal and dermal conditions	skin and subcutaneous tissue disorders	97
pruritus	pruritus nec	epidermal and dermal conditions	skin and subcutaneous tissue disorders	458
dry skin	dermal and epidermal conditions nec	epidermal and dermal conditions	skin and subcutaneous tissue disorders	112
pruritus	pruritus nec	epidermal and dermal conditions	skin and subcutaneous tissue disorders	458
rash	rashes, eruptions and exanthems nec	epidermal and dermal conditions	skin and subcutaneous tissue disorders	975
erythema	erythemas	epidermal and dermal conditions	skin and subcutaneous tissue disorders	255
alopecia	alopecias	skin appendage conditions	skin and subcutaneous tissue disorders	787
drug reaction with eosinophilia and systemic symptoms	dermatitis ascribed to specific agent	epidermal and dermal conditions	skin and subcutaneous tissue disorders	29
alopecia	alopecias	skin appendage conditions	skin and subcutaneous tissue disorders	787
alopecia	alopecias	skin appendage conditions	skin and subcutaneous tissue disorders	787
rash erythematous	rashes, eruptions and exanthems nec	epidermal and dermal conditions	skin and subcutaneous tissue disorders	82
exfoliative rash	exfoliative conditions	epidermal and dermal conditions	skin and subcutaneous tissue disorders	13
alopecia	alopecias	skin appendage conditions	skin and subcutaneous tissue disorders	787
alopecia	alopecias	skin appendage conditions	skin and subcutaneous tissue disorders	787
erythema	erythemas	epidermal and dermal conditions	skin and subcutaneous tissue disorders	255
subcutaneous emphysema	skin and subcutaneous conditions nec	skin and subcutaneous tissue disorders nec	skin and subcutaneous tissue disorders	6
rash pruritic	rashes, eruptions and exanthems nec	epidermal and dermal conditions	skin and subcutaneous tissue disorders	94
rash	rashes, eruptions and exanthems nec	epidermal and dermal conditions	skin and subcutaneous tissue disorders	975
toxic epidermal necrolysis	bullous conditions	epidermal and dermal conditions	skin and subcutaneous tissue disorders	96
subcutaneous emphysema	skin and subcutaneous conditions nec	skin and subcutaneous tissue disorders nec	skin and subcutaneous tissue disorders	6
pruritus	pruritus nec	epidermal and dermal conditions	skin and subcutaneous tissue disorders	458
skin discolouration	dermal and epidermal conditions nec	epidermal and dermal conditions	skin and subcutaneous tissue disorders	59
alopecia	alopecias	skin appendage conditions	skin and subcutaneous tissue disorders	787
alopecia	alopecias	skin appendage conditions	skin and subcutaneous tissue disorders	787
dermatitis exfoliative	exfoliative conditions	epidermal and dermal conditions	skin and subcutaneous tissue disorders	8
rash erythematous	rashes, eruptions and exanthems nec	epidermal and dermal conditions	skin and subcutaneous tissue disorders	82
dry skin	dermal and epidermal conditions nec	epidermal and dermal conditions	skin and subcutaneous tissue disorders	112
rash	rashes, eruptions and exanthems nec	epidermal and dermal conditions	skin and subcutaneous tissue disorders	975
rash maculo-papular	rashes, eruptions and exanthems nec	epidermal and dermal conditions	skin and subcutaneous tissue disorders	88
rash papular	rashes, eruptions and exanthems nec	epidermal and dermal conditions	skin and subcutaneous tissue disorders	19
rash vesicular	rashes, eruptions and exanthems nec	epidermal and dermal conditions	skin and subcutaneous tissue disorders	22
rash	rashes, eruptions and exanthems nec	epidermal and dermal conditions	skin and subcutaneous tissue disorders	975
dermatitis bullous	bullous conditions	epidermal and dermal conditions	skin and subcutaneous tissue disorders	56
dermatitis exfoliative	exfoliative conditions	epidermal and dermal conditions	skin and subcutaneous tissue disorders	8
stevens-johnson syndrome	bullous conditions	epidermal and dermal conditions	skin and subcutaneous tissue disorders	145
palmar-plantar erythrodysaesthesia syndrome	dermatitis ascribed to specific agent	epidermal and dermal conditions	skin and subcutaneous tissue disorders	43
rash erythematous	rashes, eruptions and exanthems nec	epidermal and dermal conditions	skin and subcutaneous tissue disorders	82
dry skin	dermal and epidermal conditions nec	epidermal and dermal conditions	skin and subcutaneous tissue disorders	112
palmar-plantar erythrodysaesthesia syndrome	dermatitis ascribed to specific agent	epidermal and dermal conditions	skin and subcutaneous tissue disorders	43
dermatitis allergic	dermatitis and eczema	epidermal and dermal conditions	skin and subcutaneous tissue disorders	20
rash	rashes, eruptions and exanthems nec	epidermal and dermal conditions	skin and subcutaneous tissue disorders	975
rash	rashes, eruptions and exanthems nec	epidermal and dermal conditions	skin and subcutaneous tissue disorders	975
rash	rashes, eruptions and exanthems nec	epidermal and dermal conditions	skin and subcutaneous tissue disorders	975
rash erythematous	rashes, eruptions and exanthems nec	epidermal and dermal conditions	skin and subcutaneous tissue disorders	82
rash	rashes, eruptions and exanthems nec	epidermal and dermal conditions	skin and subcutaneous tissue disorders	975
alopecia	alopecias	skin appendage conditions	skin and subcutaneous tissue disorders	787
erythema	erythemas	epidermal and dermal conditions	skin and subcutaneous tissue disorders	255
rash	rashes, eruptions and exanthems nec	epidermal and dermal conditions	skin and subcutaneous tissue disorders	975
stevens-johnson syndrome	bullous conditions	epidermal and dermal conditions	skin and subcutaneous tissue disorders	145
toxic epidermal necrolysis	bullous conditions	epidermal and dermal conditions	skin and subcutaneous tissue disorders	96
rash papular	rashes, eruptions and exanthems nec	epidermal and dermal conditions	skin and subcutaneous tissue disorders	19
alopecia	alopecias	skin appendage conditions	skin and subcutaneous tissue disorders	787
rash	rashes, eruptions and exanthems nec	epidermal and dermal conditions	skin and subcutaneous tissue disorders	975
skin lesion	dermal and epidermal conditions nec	epidermal and dermal conditions	skin and subcutaneous tissue disorders	58
skin ulcer	skin and subcutaneous tissue ulcerations	skin and subcutaneous tissue disorders nec	skin and subcutaneous tissue disorders	27
dermatitis	dermatitis and eczema	epidermal and dermal conditions	skin and subcutaneous tissue disorders	43
dermatitis bullous	bullous conditions	epidermal and dermal conditions	skin and subcutaneous tissue disorders	56
epidermal necrosis	dermal and epidermal conditions nec	epidermal and dermal conditions	skin and subcutaneous tissue disorders	14
toxic skin eruption	dermatitis ascribed to specific agent	epidermal and dermal conditions	skin and subcutaneous tissue disorders	23
alopecia	alopecias	skin appendage conditions	skin and subcutaneous tissue disorders	787
drug eruption	dermatitis ascribed to specific agent	epidermal and dermal conditions	skin and subcutaneous tissue disorders	60
stevens-johnson syndrome	bullous conditions	epidermal and dermal conditions	skin and subcutaneous tissue disorders	145
lichenoid keratosis	hyperkeratoses	cornification and dystrophic skin disorders	skin and subcutaneous tissue disorders	11
skin ulcer	skin and subcutaneous tissue ulcerations	skin and subcutaneous tissue disorders nec	skin and subcutaneous tissue disorders	27
alopecia	alopecias	skin appendage conditions	skin and subcutaneous tissue disorders	787
pruritus	pruritus nec	epidermal and dermal conditions	skin and subcutaneous tissue disorders	458
pruritus	pruritus nec	epidermal and dermal conditions	skin and subcutaneous tissue disorders	458
rash	rashes, eruptions and exanthems nec	epidermal and dermal conditions	skin and subcutaneous tissue disorders	975
dry skin	dermal and epidermal conditions nec	epidermal and dermal conditions	skin and subcutaneous tissue disorders	112
rash	rashes, eruptions and exanthems nec	epidermal and dermal conditions	skin and subcutaneous tissue disorders	975
skin exfoliation	exfoliative conditions	epidermal and dermal conditions	skin and subcutaneous tissue disorders	97
rash maculo-papular	rashes, eruptions and exanthems nec	epidermal and dermal conditions	skin and subcutaneous tissue disorders	88
drug reaction with eosinophilia and systemic symptoms	dermatitis ascribed to specific agent	epidermal and dermal conditions	skin and subcutaneous tissue disorders	29
drug reaction with eosinophilia and systemic symptoms	dermatitis ascribed to specific agent	epidermal and dermal conditions	skin and subcutaneous tissue disorders	29
dry skin	dermal and epidermal conditions nec	epidermal and dermal conditions	skin and subcutaneous tissue disorders	112
petechiae	purpura and related conditions	skin vascular abnormalities	skin and subcutaneous tissue disorders	23
rash	rashes, eruptions and exanthems nec	epidermal and dermal conditions	skin and subcutaneous tissue disorders	975
erythema multiforme	bullous conditions	epidermal and dermal conditions	skin and subcutaneous tissue disorders	25
skin discolouration	dermal and epidermal conditions nec	epidermal and dermal conditions	skin and subcutaneous tissue disorders	59
rash	rashes, eruptions and exanthems nec	epidermal and dermal conditions	skin and subcutaneous tissue disorders	975
photosensitivity reaction	photosensitivity and photodermatosis conditions	epidermal and dermal conditions	skin and subcutaneous tissue disorders	26
rash	rashes, eruptions and exanthems nec	epidermal and dermal conditions	skin and subcutaneous tissue disorders	975
rash	rashes, eruptions and exanthems nec	epidermal and dermal conditions	skin and subcutaneous tissue disorders	975
alopecia	alopecias	skin appendage conditions	skin and subcutaneous tissue disorders	787
sjs-ten overlap	bullous conditions	epidermal and dermal conditions	skin and subcutaneous tissue disorders	10
skin toxicity	dermal and epidermal conditions nec	epidermal and dermal conditions	skin and subcutaneous tissue disorders	84
toxic epidermal necrolysis	bullous conditions	epidermal and dermal conditions	skin and subcutaneous tissue disorders	96
stevens-johnson syndrome	bullous conditions	epidermal and dermal conditions	skin and subcutaneous tissue disorders	145
toxic epidermal necrolysis	bullous conditions	epidermal and dermal conditions	skin and subcutaneous tissue disorders	96
stevens-johnson syndrome	bullous conditions	epidermal and dermal conditions	skin and subcutaneous tissue disorders	145
toxic epidermal necrolysis	bullous conditions	epidermal and dermal conditions	skin and subcutaneous tissue disorders	96
skin exfoliation	exfoliative conditions	epidermal and dermal conditions	skin and subcutaneous tissue disorders	97
skin discharge	skin and subcutaneous conditions nec	skin and subcutaneous tissue disorders nec	skin and subcutaneous tissue disorders	3
alopecia	alopecias	skin appendage conditions	skin and subcutaneous tissue disorders	787
alopecia	alopecias	skin appendage conditions	skin and subcutaneous tissue disorders	787
alopecia	alopecias	skin appendage conditions	skin and subcutaneous tissue disorders	787
skin lesion	dermal and epidermal conditions nec	epidermal and dermal conditions	skin and subcutaneous tissue disorders	58
telangiectasia	telangiectasia and related conditions	skin vascular abnormalities	skin and subcutaneous tissue disorders	17
pruritus	pruritus nec	epidermal and dermal conditions	skin and subcutaneous tissue disorders	458
erythema	erythemas	epidermal and dermal conditions	skin and subcutaneous tissue disorders	255
erythema	erythemas	epidermal and dermal conditions	skin and subcutaneous tissue disorders	255
pruritus	pruritus nec	epidermal and dermal conditions	skin and subcutaneous tissue disorders	458
pruritus	pruritus nec	epidermal and dermal conditions	skin and subcutaneous tissue disorders	458
skin discolouration	dermal and epidermal conditions nec	epidermal and dermal conditions	skin and subcutaneous tissue disorders	59
alopecia	alopecias	skin appendage conditions	skin and subcutaneous tissue disorders	787
pruritus	pruritus nec	epidermal and dermal conditions	skin and subcutaneous tissue disorders	458
alopecia	alopecias	skin appendage conditions	skin and subcutaneous tissue disorders	787
rash	rashes, eruptions and exanthems nec	epidermal and dermal conditions	skin and subcutaneous tissue disorders	975
alopecia	alopecias	skin appendage conditions	skin and subcutaneous tissue disorders	787
alopecia	alopecias	skin appendage conditions	skin and subcutaneous tissue disorders	787
toxic epidermal necrolysis	bullous conditions	epidermal and dermal conditions	skin and subcutaneous tissue disorders	96
alopecia	alopecias	skin appendage conditions	skin and subcutaneous tissue disorders	787
alopecia	alopecias	skin appendage conditions	skin and subcutaneous tissue disorders	787
rash	rashes, eruptions and exanthems nec	epidermal and dermal conditions	skin and subcutaneous tissue disorders	975
skin reaction	dermal and epidermal conditions nec	epidermal and dermal conditions	skin and subcutaneous tissue disorders	63
alopecia	alopecias	skin appendage conditions	skin and subcutaneous tissue disorders	787
pruritus	pruritus nec	epidermal and dermal conditions	skin and subcutaneous tissue disorders	458
rash	rashes, eruptions and exanthems nec	epidermal and dermal conditions	skin and subcutaneous tissue disorders	975
skin reaction	dermal and epidermal conditions nec	epidermal and dermal conditions	skin and subcutaneous tissue disorders	63
rash maculo-papular	rashes, eruptions and exanthems nec	epidermal and dermal conditions	skin and subcutaneous tissue disorders	88
rash	rashes, eruptions and exanthems nec	epidermal and dermal conditions	skin and subcutaneous tissue disorders	975
rash	rashes, eruptions and exanthems nec	epidermal and dermal conditions	skin and subcutaneous tissue disorders	975
alopecia	alopecias	skin appendage conditions	skin and subcutaneous tissue disorders	787
alopecia	alopecias	skin appendage conditions	skin and subcutaneous tissue disorders	787
erythema	erythemas	epidermal and dermal conditions	skin and subcutaneous tissue disorders	255
dry skin	dermal and epidermal conditions nec	epidermal and dermal conditions	skin and subcutaneous tissue disorders	112
rash pruritic	rashes, eruptions and exanthems nec	epidermal and dermal conditions	skin and subcutaneous tissue disorders	94
alopecia	alopecias	skin appendage conditions	skin and subcutaneous tissue disorders	787
alopecia	alopecias	skin appendage conditions	skin and subcutaneous tissue disorders	787
rash	rashes, eruptions and exanthems nec	epidermal and dermal conditions	skin and subcutaneous tissue disorders	975
drug reaction with eosinophilia and systemic symptoms	dermatitis ascribed to specific agent	epidermal and dermal conditions	skin and subcutaneous tissue disorders	29
pruritus	pruritus nec	epidermal and dermal conditions	skin and subcutaneous tissue disorders	458
alopecia	alopecias	skin appendage conditions	skin and subcutaneous tissue disorders	787
alopecia	alopecias	skin appendage conditions	skin and subcutaneous tissue disorders	787
rash	rashes, eruptions and exanthems nec	epidermal and dermal conditions	skin and subcutaneous tissue disorders	975
skin discolouration	dermal and epidermal conditions nec	epidermal and dermal conditions	skin and subcutaneous tissue disorders	59
petechiae	purpura and related conditions	skin vascular abnormalities	skin and subcutaneous tissue disorders	23
alopecia	alopecias	skin appendage conditions	skin and subcutaneous tissue disorders	787
rash	rashes, eruptions and exanthems nec	epidermal and dermal conditions	skin and subcutaneous tissue disorders	975
pruritus	pruritus nec	epidermal and dermal conditions	skin and subcutaneous tissue disorders	458
rash	rashes, eruptions and exanthems nec	epidermal and dermal conditions	skin and subcutaneous tissue disorders	975
skin toxicity	dermal and epidermal conditions nec	epidermal and dermal conditions	skin and subcutaneous tissue disorders	84
pruritus	pruritus nec	epidermal and dermal conditions	skin and subcutaneous tissue disorders	458
rash	rashes, eruptions and exanthems nec	epidermal and dermal conditions	skin and subcutaneous tissue disorders	975
skin toxicity	dermal and epidermal conditions nec	epidermal and dermal conditions	skin and subcutaneous tissue disorders	84
pruritus	pruritus nec	epidermal and dermal conditions	skin and subcutaneous tissue disorders	458
rash	rashes, eruptions and exanthems nec	epidermal and dermal conditions	skin and subcutaneous tissue disorders	975
skin toxicity	dermal and epidermal conditions nec	epidermal and dermal conditions	skin and subcutaneous tissue disorders	84
drug reaction with eosinophilia and systemic symptoms	dermatitis ascribed to specific agent	epidermal and dermal conditions	skin and subcutaneous tissue disorders	29
alopecia	alopecias	skin appendage conditions	skin and subcutaneous tissue disorders	787
alopecia	alopecias	skin appendage conditions	skin and subcutaneous tissue disorders	787
dermatitis exfoliative generalised	exfoliative conditions	epidermal and dermal conditions	skin and subcutaneous tissue disorders	32
rash	rashes, eruptions and exanthems nec	epidermal and dermal conditions	skin and subcutaneous tissue disorders	975
alopecia	alopecias	skin appendage conditions	skin and subcutaneous tissue disorders	787
alopecia	alopecias	skin appendage conditions	skin and subcutaneous tissue disorders	787
rash	rashes, eruptions and exanthems nec	epidermal and dermal conditions	skin and subcutaneous tissue disorders	975
alopecia	alopecias	skin appendage conditions	skin and subcutaneous tissue disorders	787
rash	rashes, eruptions and exanthems nec	epidermal and dermal conditions	skin and subcutaneous tissue disorders	975
alopecia	alopecias	skin appendage conditions	skin and subcutaneous tissue disorders	787
dermatitis	dermatitis and eczema	epidermal and dermal conditions	skin and subcutaneous tissue disorders	43
henoch-schonlein purpura	purpura and related conditions	skin vascular abnormalities	skin and subcutaneous tissue disorders	4
dermatitis	dermatitis and eczema	epidermal and dermal conditions	skin and subcutaneous tissue disorders	43
rash	rashes, eruptions and exanthems nec	epidermal and dermal conditions	skin and subcutaneous tissue disorders	975
erythema multiforme	bullous conditions	epidermal and dermal conditions	skin and subcutaneous tissue disorders	25
telangiectasia	telangiectasia and related conditions	skin vascular abnormalities	skin and subcutaneous tissue disorders	17
alopecia	alopecias	skin appendage conditions	skin and subcutaneous tissue disorders	787
drug reaction with eosinophilia and systemic symptoms	dermatitis ascribed to specific agent	epidermal and dermal conditions	skin and subcutaneous tissue disorders	29
rash morbilliform	rashes, eruptions and exanthems nec	epidermal and dermal conditions	skin and subcutaneous tissue disorders	8
rash maculo-papular	rashes, eruptions and exanthems nec	epidermal and dermal conditions	skin and subcutaneous tissue disorders	88
skin lesion	dermal and epidermal conditions nec	epidermal and dermal conditions	skin and subcutaneous tissue disorders	58
pruritus	pruritus nec	epidermal and dermal conditions	skin and subcutaneous tissue disorders	458
pruritus	pruritus nec	epidermal and dermal conditions	skin and subcutaneous tissue disorders	458
rash maculo-papular	rashes, eruptions and exanthems nec	epidermal and dermal conditions	skin and subcutaneous tissue disorders	88
rash	rashes, eruptions and exanthems nec	epidermal and dermal conditions	skin and subcutaneous tissue disorders	975
stevens-johnson syndrome	bullous conditions	epidermal and dermal conditions	skin and subcutaneous tissue disorders	145
blister	bullous conditions	epidermal and dermal conditions	skin and subcutaneous tissue disorders	90
alopecia	alopecias	skin appendage conditions	skin and subcutaneous tissue disorders	787
rash	rashes, eruptions and exanthems nec	epidermal and dermal conditions	skin and subcutaneous tissue disorders	975
alopecia	alopecias	skin appendage conditions	skin and subcutaneous tissue disorders	787
palmar-plantar erythrodysaesthesia syndrome	dermatitis ascribed to specific agent	epidermal and dermal conditions	skin and subcutaneous tissue disorders	43
rash	rashes, eruptions and exanthems nec	epidermal and dermal conditions	skin and subcutaneous tissue disorders	975
rash	rashes, eruptions and exanthems nec	epidermal and dermal conditions	skin and subcutaneous tissue disorders	975
rash papular	rashes, eruptions and exanthems nec	epidermal and dermal conditions	skin and subcutaneous tissue disorders	19
rash pruritic	rashes, eruptions and exanthems nec	epidermal and dermal conditions	skin and subcutaneous tissue disorders	94
rash	rashes, eruptions and exanthems nec	epidermal and dermal conditions	skin and subcutaneous tissue disorders	975
rash	rashes, eruptions and exanthems nec	epidermal and dermal conditions	skin and subcutaneous tissue disorders	975
alopecia	alopecias	skin appendage conditions	skin and subcutaneous tissue disorders	787
rash pruritic	rashes, eruptions and exanthems nec	epidermal and dermal conditions	skin and subcutaneous tissue disorders	94
rash	rashes, eruptions and exanthems nec	epidermal and dermal conditions	skin and subcutaneous tissue disorders	975
skin exfoliation	exfoliative conditions	epidermal and dermal conditions	skin and subcutaneous tissue disorders	97
rash	rashes, eruptions and exanthems nec	epidermal and dermal conditions	skin and subcutaneous tissue disorders	975
symmetrical drug-related intertriginous and flexural exanthema	dermatitis ascribed to specific agent	epidermal and dermal conditions	skin and subcutaneous tissue disorders	9
rash	rashes, eruptions and exanthems nec	epidermal and dermal conditions	skin and subcutaneous tissue disorders	975
rash	rashes, eruptions and exanthems nec	epidermal and dermal conditions	skin and subcutaneous tissue disorders	975
erythema	erythemas	epidermal and dermal conditions	skin and subcutaneous tissue disorders	255
rash pruritic	rashes, eruptions and exanthems nec	epidermal and dermal conditions	skin and subcutaneous tissue disorders	94
alopecia	alopecias	skin appendage conditions	skin and subcutaneous tissue disorders	787
rash	rashes, eruptions and exanthems nec	epidermal and dermal conditions	skin and subcutaneous tissue disorders	975
toxic epidermal necrolysis	bullous conditions	epidermal and dermal conditions	skin and subcutaneous tissue disorders	96
rash	rashes, eruptions and exanthems nec	epidermal and dermal conditions	skin and subcutaneous tissue disorders	975
petechiae	purpura and related conditions	skin vascular abnormalities	skin and subcutaneous tissue disorders	23
alopecia	alopecias	skin appendage conditions	skin and subcutaneous tissue disorders	787
alopecia	alopecias	skin appendage conditions	skin and subcutaneous tissue disorders	787
rash	rashes, eruptions and exanthems nec	epidermal and dermal conditions	skin and subcutaneous tissue disorders	975
alopecia	alopecias	skin appendage conditions	skin and subcutaneous tissue disorders	787
dry skin	dermal and epidermal conditions nec	epidermal and dermal conditions	skin and subcutaneous tissue disorders	112
rash	rashes, eruptions and exanthems nec	epidermal and dermal conditions	skin and subcutaneous tissue disorders	975
dermatitis bullous	bullous conditions	epidermal and dermal conditions	skin and subcutaneous tissue disorders	56
alopecia	alopecias	skin appendage conditions	skin and subcutaneous tissue disorders	787
rash	rashes, eruptions and exanthems nec	epidermal and dermal conditions	skin and subcutaneous tissue disorders	975
rash	rashes, eruptions and exanthems nec	epidermal and dermal conditions	skin and subcutaneous tissue disorders	975
dry skin	dermal and epidermal conditions nec	epidermal and dermal conditions	skin and subcutaneous tissue disorders	112
rash	rashes, eruptions and exanthems nec	epidermal and dermal conditions	skin and subcutaneous tissue disorders	975
dry skin	dermal and epidermal conditions nec	epidermal and dermal conditions	skin and subcutaneous tissue disorders	112
pruritus	pruritus nec	epidermal and dermal conditions	skin and subcutaneous tissue disorders	458
alopecia	alopecias	skin appendage conditions	skin and subcutaneous tissue disorders	787
dermatitis bullous	bullous conditions	epidermal and dermal conditions	skin and subcutaneous tissue disorders	56
drug eruption	dermatitis ascribed to specific agent	epidermal and dermal conditions	skin and subcutaneous tissue disorders	60
dry skin	dermal and epidermal conditions nec	epidermal and dermal conditions	skin and subcutaneous tissue disorders	112
erythema	erythemas	epidermal and dermal conditions	skin and subcutaneous tissue disorders	255
pruritus	pruritus nec	epidermal and dermal conditions	skin and subcutaneous tissue disorders	458
rash	rashes, eruptions and exanthems nec	epidermal and dermal conditions	skin and subcutaneous tissue disorders	975
skin exfoliation	exfoliative conditions	epidermal and dermal conditions	skin and subcutaneous tissue disorders	97
rash	rashes, eruptions and exanthems nec	epidermal and dermal conditions	skin and subcutaneous tissue disorders	975
rash	rashes, eruptions and exanthems nec	epidermal and dermal conditions	skin and subcutaneous tissue disorders	975
alopecia	alopecias	skin appendage conditions	skin and subcutaneous tissue disorders	787
pruritus	pruritus nec	epidermal and dermal conditions	skin and subcutaneous tissue disorders	458
pruritus	pruritus nec	epidermal and dermal conditions	skin and subcutaneous tissue disorders	458
rash	rashes, eruptions and exanthems nec	epidermal and dermal conditions	skin and subcutaneous tissue disorders	975
erythema	erythemas	epidermal and dermal conditions	skin and subcutaneous tissue disorders	255
pruritus	pruritus nec	epidermal and dermal conditions	skin and subcutaneous tissue disorders	458
alopecia	alopecias	skin appendage conditions	skin and subcutaneous tissue disorders	787
skin discolouration	dermal and epidermal conditions nec	epidermal and dermal conditions	skin and subcutaneous tissue disorders	59
blister	bullous conditions	epidermal and dermal conditions	skin and subcutaneous tissue disorders	90
pruritus	pruritus nec	epidermal and dermal conditions	skin and subcutaneous tissue disorders	458
rash	rashes, eruptions and exanthems nec	epidermal and dermal conditions	skin and subcutaneous tissue disorders	975
erythema	erythemas	epidermal and dermal conditions	skin and subcutaneous tissue disorders	255
alopecia	alopecias	skin appendage conditions	skin and subcutaneous tissue disorders	787
skin ulcer	skin and subcutaneous tissue ulcerations	skin and subcutaneous tissue disorders nec	skin and subcutaneous tissue disorders	27
pruritus	pruritus nec	epidermal and dermal conditions	skin and subcutaneous tissue disorders	458
alopecia	alopecias	skin appendage conditions	skin and subcutaneous tissue disorders	787
skin hyperpigmentation	hyperpigmentation disorders	pigmentation disorders	skin and subcutaneous tissue disorders	24
night sweats	apocrine and eccrine gland disorders	skin appendage conditions	skin and subcutaneous tissue disorders	32
skin lesion	dermal and epidermal conditions nec	epidermal and dermal conditions	skin and subcutaneous tissue disorders	58
pruritus	pruritus nec	epidermal and dermal conditions	skin and subcutaneous tissue disorders	458
rash erythematous	rashes, eruptions and exanthems nec	epidermal and dermal conditions	skin and subcutaneous tissue disorders	82
erythema	erythemas	epidermal and dermal conditions	skin and subcutaneous tissue disorders	255
skin reaction	dermal and epidermal conditions nec	epidermal and dermal conditions	skin and subcutaneous tissue disorders	63
dermatitis acneiform	acnes	skin appendage conditions	skin and subcutaneous tissue disorders	14
exfoliative rash	exfoliative conditions	epidermal and dermal conditions	skin and subcutaneous tissue disorders	13
rash vesicular	rashes, eruptions and exanthems nec	epidermal and dermal conditions	skin and subcutaneous tissue disorders	22
alopecia	alopecias	skin appendage conditions	skin and subcutaneous tissue disorders	787
pruritus	pruritus nec	epidermal and dermal conditions	skin and subcutaneous tissue disorders	458
night sweats	apocrine and eccrine gland disorders	skin appendage conditions	skin and subcutaneous tissue disorders	32
rash	rashes, eruptions and exanthems nec	epidermal and dermal conditions	skin and subcutaneous tissue disorders	975
alopecia	alopecias	skin appendage conditions	skin and subcutaneous tissue disorders	787
alopecia	alopecias	skin appendage conditions	skin and subcutaneous tissue disorders	787
alopecia	alopecias	skin appendage conditions	skin and subcutaneous tissue disorders	787
skin exfoliation	exfoliative conditions	epidermal and dermal conditions	skin and subcutaneous tissue disorders	97
pruritus	pruritus nec	epidermal and dermal conditions	skin and subcutaneous tissue disorders	458
rash	rashes, eruptions and exanthems nec	epidermal and dermal conditions	skin and subcutaneous tissue disorders	975
rash	rashes, eruptions and exanthems nec	epidermal and dermal conditions	skin and subcutaneous tissue disorders	975
skin discolouration	dermal and epidermal conditions nec	epidermal and dermal conditions	skin and subcutaneous tissue disorders	59
toxic epidermal necrolysis	bullous conditions	epidermal and dermal conditions	skin and subcutaneous tissue disorders	96
erythema multiforme	bullous conditions	epidermal and dermal conditions	skin and subcutaneous tissue disorders	25
alopecia	alopecias	skin appendage conditions	skin and subcutaneous tissue disorders	787
stevens-johnson syndrome	bullous conditions	epidermal and dermal conditions	skin and subcutaneous tissue disorders	145
toxic epidermal necrolysis	bullous conditions	epidermal and dermal conditions	skin and subcutaneous tissue disorders	96
stevens-johnson syndrome	bullous conditions	epidermal and dermal conditions	skin and subcutaneous tissue disorders	145
alopecia	alopecias	skin appendage conditions	skin and subcutaneous tissue disorders	787
dermatitis acneiform	acnes	skin appendage conditions	skin and subcutaneous tissue disorders	14
palmar-plantar erythrodysaesthesia syndrome	dermatitis ascribed to specific agent	epidermal and dermal conditions	skin and subcutaneous tissue disorders	43
erythema	erythemas	epidermal and dermal conditions	skin and subcutaneous tissue disorders	255
erythema multiforme	bullous conditions	epidermal and dermal conditions	skin and subcutaneous tissue disorders	25
sjs-ten overlap	bullous conditions	epidermal and dermal conditions	skin and subcutaneous tissue disorders	10
rash	rashes, eruptions and exanthems nec	epidermal and dermal conditions	skin and subcutaneous tissue disorders	975
alopecia	alopecias	skin appendage conditions	skin and subcutaneous tissue disorders	787
skin discolouration	dermal and epidermal conditions nec	epidermal and dermal conditions	skin and subcutaneous tissue disorders	59
rash	rashes, eruptions and exanthems nec	epidermal and dermal conditions	skin and subcutaneous tissue disorders	975
rash	rashes, eruptions and exanthems nec	epidermal and dermal conditions	skin and subcutaneous tissue disorders	975
skin toxicity	dermal and epidermal conditions nec	epidermal and dermal conditions	skin and subcutaneous tissue disorders	84
rash	rashes, eruptions and exanthems nec	epidermal and dermal conditions	skin and subcutaneous tissue disorders	975
rash pruritic	rashes, eruptions and exanthems nec	epidermal and dermal conditions	skin and subcutaneous tissue disorders	94
rash	rashes, eruptions and exanthems nec	epidermal and dermal conditions	skin and subcutaneous tissue disorders	975
rash	rashes, eruptions and exanthems nec	epidermal and dermal conditions	skin and subcutaneous tissue disorders	975
rash	rashes, eruptions and exanthems nec	epidermal and dermal conditions	skin and subcutaneous tissue disorders	975
erythema	erythemas	epidermal and dermal conditions	skin and subcutaneous tissue disorders	255
skin discolouration	dermal and epidermal conditions nec	epidermal and dermal conditions	skin and subcutaneous tissue disorders	59
skin exfoliation	exfoliative conditions	epidermal and dermal conditions	skin and subcutaneous tissue disorders	97
pruritus	pruritus nec	epidermal and dermal conditions	skin and subcutaneous tissue disorders	458
rash erythematous	rashes, eruptions and exanthems nec	epidermal and dermal conditions	skin and subcutaneous tissue disorders	82
rash pruritic	rashes, eruptions and exanthems nec	epidermal and dermal conditions	skin and subcutaneous tissue disorders	94
blister	bullous conditions	epidermal and dermal conditions	skin and subcutaneous tissue disorders	90
skin exfoliation	exfoliative conditions	epidermal and dermal conditions	skin and subcutaneous tissue disorders	97
rash pruritic	rashes, eruptions and exanthems nec	epidermal and dermal conditions	skin and subcutaneous tissue disorders	94
rash	rashes, eruptions and exanthems nec	epidermal and dermal conditions	skin and subcutaneous tissue disorders	975
rash maculo-papular	rashes, eruptions and exanthems nec	epidermal and dermal conditions	skin and subcutaneous tissue disorders	88
rash pruritic	rashes, eruptions and exanthems nec	epidermal and dermal conditions	skin and subcutaneous tissue disorders	94
rash	rashes, eruptions and exanthems nec	epidermal and dermal conditions	skin and subcutaneous tissue disorders	975
alopecia	alopecias	skin appendage conditions	skin and subcutaneous tissue disorders	787
rash	rashes, eruptions and exanthems nec	epidermal and dermal conditions	skin and subcutaneous tissue disorders	975
rash erythematous	rashes, eruptions and exanthems nec	epidermal and dermal conditions	skin and subcutaneous tissue disorders	82
rash pruritic	rashes, eruptions and exanthems nec	epidermal and dermal conditions	skin and subcutaneous tissue disorders	94
rash erythematous	rashes, eruptions and exanthems nec	epidermal and dermal conditions	skin and subcutaneous tissue disorders	82
alopecia	alopecias	skin appendage conditions	skin and subcutaneous tissue disorders	787
skin exfoliation	exfoliative conditions	epidermal and dermal conditions	skin and subcutaneous tissue disorders	97
erythema	erythemas	epidermal and dermal conditions	skin and subcutaneous tissue disorders	255
pruritus	pruritus nec	epidermal and dermal conditions	skin and subcutaneous tissue disorders	458
exfoliative rash	exfoliative conditions	epidermal and dermal conditions	skin and subcutaneous tissue disorders	13
rash erythematous	rashes, eruptions and exanthems nec	epidermal and dermal conditions	skin and subcutaneous tissue disorders	82
rash papular	rashes, eruptions and exanthems nec	epidermal and dermal conditions	skin and subcutaneous tissue disorders	19
stevens-johnson syndrome	bullous conditions	epidermal and dermal conditions	skin and subcutaneous tissue disorders	145
dermatitis exfoliative generalised	exfoliative conditions	epidermal and dermal conditions	skin and subcutaneous tissue disorders	32
dermatitis exfoliative generalised	exfoliative conditions	epidermal and dermal conditions	skin and subcutaneous tissue disorders	32
erythema	erythemas	epidermal and dermal conditions	skin and subcutaneous tissue disorders	255
skin disorder	dermal and epidermal conditions nec	epidermal and dermal conditions	skin and subcutaneous tissue disorders	172
pigmentation disorder	pigmentation changes nec	pigmentation disorders	skin and subcutaneous tissue disorders	24
dermatitis exfoliative generalised	exfoliative conditions	epidermal and dermal conditions	skin and subcutaneous tissue disorders	32
pruritus	pruritus nec	epidermal and dermal conditions	skin and subcutaneous tissue disorders	458
alopecia	alopecias	skin appendage conditions	skin and subcutaneous tissue disorders	787
dermatitis exfoliative generalised	exfoliative conditions	epidermal and dermal conditions	skin and subcutaneous tissue disorders	32
alopecia	alopecias	skin appendage conditions	skin and subcutaneous tissue disorders	787
rash	rashes, eruptions and exanthems nec	epidermal and dermal conditions	skin and subcutaneous tissue disorders	975
dermatitis bullous	bullous conditions	epidermal and dermal conditions	skin and subcutaneous tissue disorders	56
rash	rashes, eruptions and exanthems nec	epidermal and dermal conditions	skin and subcutaneous tissue disorders	975
rash	rashes, eruptions and exanthems nec	epidermal and dermal conditions	skin and subcutaneous tissue disorders	975
erythema	erythemas	epidermal and dermal conditions	skin and subcutaneous tissue disorders	255
blister	bullous conditions	epidermal and dermal conditions	skin and subcutaneous tissue disorders	90
pruritus	pruritus nec	epidermal and dermal conditions	skin and subcutaneous tissue disorders	458
rash	rashes, eruptions and exanthems nec	epidermal and dermal conditions	skin and subcutaneous tissue disorders	975
rash morbilliform	rashes, eruptions and exanthems nec	epidermal and dermal conditions	skin and subcutaneous tissue disorders	8
rash	rashes, eruptions and exanthems nec	epidermal and dermal conditions	skin and subcutaneous tissue disorders	975
alopecia	alopecias	skin appendage conditions	skin and subcutaneous tissue disorders	787
rash	rashes, eruptions and exanthems nec	epidermal and dermal conditions	skin and subcutaneous tissue disorders	975
palmar-plantar erythrodysaesthesia syndrome	dermatitis ascribed to specific agent	epidermal and dermal conditions	skin and subcutaneous tissue disorders	43
rash	rashes, eruptions and exanthems nec	epidermal and dermal conditions	skin and subcutaneous tissue disorders	975
rash	rashes, eruptions and exanthems nec	epidermal and dermal conditions	skin and subcutaneous tissue disorders	975
alopecia	alopecias	skin appendage conditions	skin and subcutaneous tissue disorders	787
rash	rashes, eruptions and exanthems nec	epidermal and dermal conditions	skin and subcutaneous tissue disorders	975
dry skin	dermal and epidermal conditions nec	epidermal and dermal conditions	skin and subcutaneous tissue disorders	112
pruritus	pruritus nec	epidermal and dermal conditions	skin and subcutaneous tissue disorders	458
night sweats	apocrine and eccrine gland disorders	skin appendage conditions	skin and subcutaneous tissue disorders	32
palmar-plantar erythrodysaesthesia syndrome	dermatitis ascribed to specific agent	epidermal and dermal conditions	skin and subcutaneous tissue disorders	43
toxic epidermal necrolysis	bullous conditions	epidermal and dermal conditions	skin and subcutaneous tissue disorders	96
alopecia	alopecias	skin appendage conditions	skin and subcutaneous tissue disorders	787
rash	rashes, eruptions and exanthems nec	epidermal and dermal conditions	skin and subcutaneous tissue disorders	975
toxic erythema of chemotherapy	dermatitis ascribed to specific agent	epidermal and dermal conditions	skin and subcutaneous tissue disorders	16
dermatitis	dermatitis and eczema	epidermal and dermal conditions	skin and subcutaneous tissue disorders	43
pruritus	pruritus nec	epidermal and dermal conditions	skin and subcutaneous tissue disorders	458
rash papular	rashes, eruptions and exanthems nec	epidermal and dermal conditions	skin and subcutaneous tissue disorders	19
rash	rashes, eruptions and exanthems nec	epidermal and dermal conditions	skin and subcutaneous tissue disorders	975
alopecia	alopecias	skin appendage conditions	skin and subcutaneous tissue disorders	787
rash	rashes, eruptions and exanthems nec	epidermal and dermal conditions	skin and subcutaneous tissue disorders	975
alopecia	alopecias	skin appendage conditions	skin and subcutaneous tissue disorders	787
alopecia	alopecias	skin appendage conditions	skin and subcutaneous tissue disorders	787
blister	bullous conditions	epidermal and dermal conditions	skin and subcutaneous tissue disorders	90
rash	rashes, eruptions and exanthems nec	epidermal and dermal conditions	skin and subcutaneous tissue disorders	975
rash	rashes, eruptions and exanthems nec	epidermal and dermal conditions	skin and subcutaneous tissue disorders	975
rash	rashes, eruptions and exanthems nec	epidermal and dermal conditions	skin and subcutaneous tissue disorders	975
erythema	erythemas	epidermal and dermal conditions	skin and subcutaneous tissue disorders	255
rash maculo-papular	rashes, eruptions and exanthems nec	epidermal and dermal conditions	skin and subcutaneous tissue disorders	88
alopecia	alopecias	skin appendage conditions	skin and subcutaneous tissue disorders	787
rash	rashes, eruptions and exanthems nec	epidermal and dermal conditions	skin and subcutaneous tissue disorders	975
alopecia	alopecias	skin appendage conditions	skin and subcutaneous tissue disorders	787
alopecia	alopecias	skin appendage conditions	skin and subcutaneous tissue disorders	787
alopecia	alopecias	skin appendage conditions	skin and subcutaneous tissue disorders	787
rash	rashes, eruptions and exanthems nec	epidermal and dermal conditions	skin and subcutaneous tissue disorders	975
rash	rashes, eruptions and exanthems nec	epidermal and dermal conditions	skin and subcutaneous tissue disorders	975
alopecia	alopecias	skin appendage conditions	skin and subcutaneous tissue disorders	787
rash maculo-papular	rashes, eruptions and exanthems nec	epidermal and dermal conditions	skin and subcutaneous tissue disorders	88
rash maculo-papular	rashes, eruptions and exanthems nec	epidermal and dermal conditions	skin and subcutaneous tissue disorders	88
alopecia	alopecias	skin appendage conditions	skin and subcutaneous tissue disorders	787
rash	rashes, eruptions and exanthems nec	epidermal and dermal conditions	skin and subcutaneous tissue disorders	975
rash	rashes, eruptions and exanthems nec	epidermal and dermal conditions	skin and subcutaneous tissue disorders	975
alopecia	alopecias	skin appendage conditions	skin and subcutaneous tissue disorders	787
alopecia	alopecias	skin appendage conditions	skin and subcutaneous tissue disorders	787
alopecia	alopecias	skin appendage conditions	skin and subcutaneous tissue disorders	787
pruritus	pruritus nec	epidermal and dermal conditions	skin and subcutaneous tissue disorders	458
rash	rashes, eruptions and exanthems nec	epidermal and dermal conditions	skin and subcutaneous tissue disorders	975
drug eruption	dermatitis ascribed to specific agent	epidermal and dermal conditions	skin and subcutaneous tissue disorders	60
rash morbilliform	rashes, eruptions and exanthems nec	epidermal and dermal conditions	skin and subcutaneous tissue disorders	8
alopecia	alopecias	skin appendage conditions	skin and subcutaneous tissue disorders	787
symmetrical drug-related intertriginous and flexural exanthema	dermatitis ascribed to specific agent	epidermal and dermal conditions	skin and subcutaneous tissue disorders	9
pruritus	pruritus nec	epidermal and dermal conditions	skin and subcutaneous tissue disorders	458
rash	rashes, eruptions and exanthems nec	epidermal and dermal conditions	skin and subcutaneous tissue disorders	975
drug eruption	dermatitis ascribed to specific agent	epidermal and dermal conditions	skin and subcutaneous tissue disorders	60
rash	rashes, eruptions and exanthems nec	epidermal and dermal conditions	skin and subcutaneous tissue disorders	975
blister	bullous conditions	epidermal and dermal conditions	skin and subcutaneous tissue disorders	90
erythema	erythemas	epidermal and dermal conditions	skin and subcutaneous tissue disorders	255
skin lesion	dermal and epidermal conditions nec	epidermal and dermal conditions	skin and subcutaneous tissue disorders	58
stevens-johnson syndrome	bullous conditions	epidermal and dermal conditions	skin and subcutaneous tissue disorders	145
rash	rashes, eruptions and exanthems nec	epidermal and dermal conditions	skin and subcutaneous tissue disorders	975
rash	rashes, eruptions and exanthems nec	epidermal and dermal conditions	skin and subcutaneous tissue disorders	975
rash	rashes, eruptions and exanthems nec	epidermal and dermal conditions	skin and subcutaneous tissue disorders	975
rash erythematous	rashes, eruptions and exanthems nec	epidermal and dermal conditions	skin and subcutaneous tissue disorders	82
rash	rashes, eruptions and exanthems nec	epidermal and dermal conditions	skin and subcutaneous tissue disorders	975
rash pruritic	rashes, eruptions and exanthems nec	epidermal and dermal conditions	skin and subcutaneous tissue disorders	94
skin ulcer	skin and subcutaneous tissue ulcerations	skin and subcutaneous tissue disorders nec	skin and subcutaneous tissue disorders	27
blister	bullous conditions	epidermal and dermal conditions	skin and subcutaneous tissue disorders	90
skin reaction	dermal and epidermal conditions nec	epidermal and dermal conditions	skin and subcutaneous tissue disorders	63
rash	rashes, eruptions and exanthems nec	epidermal and dermal conditions	skin and subcutaneous tissue disorders	975
dry skin	dermal and epidermal conditions nec	epidermal and dermal conditions	skin and subcutaneous tissue disorders	112
pruritus	pruritus nec	epidermal and dermal conditions	skin and subcutaneous tissue disorders	458
rash	rashes, eruptions and exanthems nec	epidermal and dermal conditions	skin and subcutaneous tissue disorders	975
pruritus	pruritus nec	epidermal and dermal conditions	skin and subcutaneous tissue disorders	458
rash	rashes, eruptions and exanthems nec	epidermal and dermal conditions	skin and subcutaneous tissue disorders	975
alopecia	alopecias	skin appendage conditions	skin and subcutaneous tissue disorders	787
rash	rashes, eruptions and exanthems nec	epidermal and dermal conditions	skin and subcutaneous tissue disorders	975
skin discolouration	dermal and epidermal conditions nec	epidermal and dermal conditions	skin and subcutaneous tissue disorders	59
alopecia	alopecias	skin appendage conditions	skin and subcutaneous tissue disorders	787
rash	rashes, eruptions and exanthems nec	epidermal and dermal conditions	skin and subcutaneous tissue disorders	975
rash	rashes, eruptions and exanthems nec	epidermal and dermal conditions	skin and subcutaneous tissue disorders	975
skin exfoliation	exfoliative conditions	epidermal and dermal conditions	skin and subcutaneous tissue disorders	97
rash	rashes, eruptions and exanthems nec	epidermal and dermal conditions	skin and subcutaneous tissue disorders	975
rash erythematous	rashes, eruptions and exanthems nec	epidermal and dermal conditions	skin and subcutaneous tissue disorders	82
rash	rashes, eruptions and exanthems nec	epidermal and dermal conditions	skin and subcutaneous tissue disorders	975
dermatitis bullous	bullous conditions	epidermal and dermal conditions	skin and subcutaneous tissue disorders	56
rash	rashes, eruptions and exanthems nec	epidermal and dermal conditions	skin and subcutaneous tissue disorders	975
rash maculo-papular	rashes, eruptions and exanthems nec	epidermal and dermal conditions	skin and subcutaneous tissue disorders	88
alopecia	alopecias	skin appendage conditions	skin and subcutaneous tissue disorders	787
skin hyperpigmentation	hyperpigmentation disorders	pigmentation disorders	skin and subcutaneous tissue disorders	24
skin exfoliation	exfoliative conditions	epidermal and dermal conditions	skin and subcutaneous tissue disorders	97
pruritus	pruritus nec	epidermal and dermal conditions	skin and subcutaneous tissue disorders	458
skin lesion	dermal and epidermal conditions nec	epidermal and dermal conditions	skin and subcutaneous tissue disorders	58
rash	rashes, eruptions and exanthems nec	epidermal and dermal conditions	skin and subcutaneous tissue disorders	975
blister	bullous conditions	epidermal and dermal conditions	skin and subcutaneous tissue disorders	90
rash	rashes, eruptions and exanthems nec	epidermal and dermal conditions	skin and subcutaneous tissue disorders	975
rash	rashes, eruptions and exanthems nec	epidermal and dermal conditions	skin and subcutaneous tissue disorders	975
rash	rashes, eruptions and exanthems nec	epidermal and dermal conditions	skin and subcutaneous tissue disorders	975
rash	rashes, eruptions and exanthems nec	epidermal and dermal conditions	skin and subcutaneous tissue disorders	975
rash	rashes, eruptions and exanthems nec	epidermal and dermal conditions	skin and subcutaneous tissue disorders	975
skin hyperpigmentation	hyperpigmentation disorders	pigmentation disorders	skin and subcutaneous tissue disorders	24
rash	rashes, eruptions and exanthems nec	epidermal and dermal conditions	skin and subcutaneous tissue disorders	975
pruritus	pruritus nec	epidermal and dermal conditions	skin and subcutaneous tissue disorders	458
pruritus	pruritus nec	epidermal and dermal conditions	skin and subcutaneous tissue disorders	458
alopecia	alopecias	skin appendage conditions	skin and subcutaneous tissue disorders	787
alopecia	alopecias	skin appendage conditions	skin and subcutaneous tissue disorders	787
rash	rashes, eruptions and exanthems nec	epidermal and dermal conditions	skin and subcutaneous tissue disorders	975
alopecia	alopecias	skin appendage conditions	skin and subcutaneous tissue disorders	787
alopecia	alopecias	skin appendage conditions	skin and subcutaneous tissue disorders	787
rash	rashes, eruptions and exanthems nec	epidermal and dermal conditions	skin and subcutaneous tissue disorders	975
alopecia	alopecias	skin appendage conditions	skin and subcutaneous tissue disorders	787
stevens-johnson syndrome	bullous conditions	epidermal and dermal conditions	skin and subcutaneous tissue disorders	145
rash	rashes, eruptions and exanthems nec	epidermal and dermal conditions	skin and subcutaneous tissue disorders	975
dermatitis allergic	dermatitis and eczema	epidermal and dermal conditions	skin and subcutaneous tissue disorders	20
pruritus	pruritus nec	epidermal and dermal conditions	skin and subcutaneous tissue disorders	458
rash	rashes, eruptions and exanthems nec	epidermal and dermal conditions	skin and subcutaneous tissue disorders	975
pruritus	pruritus nec	epidermal and dermal conditions	skin and subcutaneous tissue disorders	458
alopecia	alopecias	skin appendage conditions	skin and subcutaneous tissue disorders	787
alopecia	alopecias	skin appendage conditions	skin and subcutaneous tissue disorders	787
alopecia	alopecias	skin appendage conditions	skin and subcutaneous tissue disorders	787
rash	rashes, eruptions and exanthems nec	epidermal and dermal conditions	skin and subcutaneous tissue disorders	975
pruritus	pruritus nec	epidermal and dermal conditions	skin and subcutaneous tissue disorders	458
alopecia	alopecias	skin appendage conditions	skin and subcutaneous tissue disorders	787
alopecia	alopecias	skin appendage conditions	skin and subcutaneous tissue disorders	787
rash	rashes, eruptions and exanthems nec	epidermal and dermal conditions	skin and subcutaneous tissue disorders	975
stevens-johnson syndrome	bullous conditions	epidermal and dermal conditions	skin and subcutaneous tissue disorders	145
rash	rashes, eruptions and exanthems nec	epidermal and dermal conditions	skin and subcutaneous tissue disorders	975
rash	rashes, eruptions and exanthems nec	epidermal and dermal conditions	skin and subcutaneous tissue disorders	975
alopecia	alopecias	skin appendage conditions	skin and subcutaneous tissue disorders	787
rash maculo-papular	rashes, eruptions and exanthems nec	epidermal and dermal conditions	skin and subcutaneous tissue disorders	88
dermatitis	dermatitis and eczema	epidermal and dermal conditions	skin and subcutaneous tissue disorders	43
rash vesicular	rashes, eruptions and exanthems nec	epidermal and dermal conditions	skin and subcutaneous tissue disorders	22
photosensitivity reaction	photosensitivity and photodermatosis conditions	epidermal and dermal conditions	skin and subcutaneous tissue disorders	26
skin exfoliation	exfoliative conditions	epidermal and dermal conditions	skin and subcutaneous tissue disorders	97
erythema	erythemas	epidermal and dermal conditions	skin and subcutaneous tissue disorders	255
dermatitis acneiform	acnes	skin appendage conditions	skin and subcutaneous tissue disorders	14
skin ulcer	skin and subcutaneous tissue ulcerations	skin and subcutaneous tissue disorders nec	skin and subcutaneous tissue disorders	27
photosensitivity reaction	photosensitivity and photodermatosis conditions	epidermal and dermal conditions	skin and subcutaneous tissue disorders	26
blister	bullous conditions	epidermal and dermal conditions	skin and subcutaneous tissue disorders	90
rash vesicular	rashes, eruptions and exanthems nec	epidermal and dermal conditions	skin and subcutaneous tissue disorders	22
pruritus	pruritus nec	epidermal and dermal conditions	skin and subcutaneous tissue disorders	458
rash	rashes, eruptions and exanthems nec	epidermal and dermal conditions	skin and subcutaneous tissue disorders	975
toxic epidermal necrolysis	bullous conditions	epidermal and dermal conditions	skin and subcutaneous tissue disorders	96
alopecia	alopecias	skin appendage conditions	skin and subcutaneous tissue disorders	787
dermatitis exfoliative generalised	exfoliative conditions	epidermal and dermal conditions	skin and subcutaneous tissue disorders	32
alopecia	alopecias	skin appendage conditions	skin and subcutaneous tissue disorders	787
rash morbilliform	rashes, eruptions and exanthems nec	epidermal and dermal conditions	skin and subcutaneous tissue disorders	8
drug eruption	dermatitis ascribed to specific agent	epidermal and dermal conditions	skin and subcutaneous tissue disorders	60
alopecia	alopecias	skin appendage conditions	skin and subcutaneous tissue disorders	787
pruritus	pruritus nec	epidermal and dermal conditions	skin and subcutaneous tissue disorders	458
alopecia	alopecias	skin appendage conditions	skin and subcutaneous tissue disorders	787
alopecia	alopecias	skin appendage conditions	skin and subcutaneous tissue disorders	787
erythema	erythemas	epidermal and dermal conditions	skin and subcutaneous tissue disorders	255
drug reaction with eosinophilia and systemic symptoms	dermatitis ascribed to specific agent	epidermal and dermal conditions	skin and subcutaneous tissue disorders	29
skin reaction	dermal and epidermal conditions nec	epidermal and dermal conditions	skin and subcutaneous tissue disorders	63
alopecia	alopecias	skin appendage conditions	skin and subcutaneous tissue disorders	787
drug reaction with eosinophilia and systemic symptoms	dermatitis ascribed to specific agent	epidermal and dermal conditions	skin and subcutaneous tissue disorders	29
stevens-johnson syndrome	bullous conditions	epidermal and dermal conditions	skin and subcutaneous tissue disorders	145
toxic epidermal necrolysis	bullous conditions	epidermal and dermal conditions	skin and subcutaneous tissue disorders	96
dermatitis bullous	bullous conditions	epidermal and dermal conditions	skin and subcutaneous tissue disorders	56
erythema	erythemas	epidermal and dermal conditions	skin and subcutaneous tissue disorders	255
stevens-johnson syndrome	bullous conditions	epidermal and dermal conditions	skin and subcutaneous tissue disorders	145
pruritus	pruritus nec	epidermal and dermal conditions	skin and subcutaneous tissue disorders	458
alopecia	alopecias	skin appendage conditions	skin and subcutaneous tissue disorders	787
photosensitivity reaction	photosensitivity and photodermatosis conditions	epidermal and dermal conditions	skin and subcutaneous tissue disorders	26
rash	rashes, eruptions and exanthems nec	epidermal and dermal conditions	skin and subcutaneous tissue disorders	975
stevens-johnson syndrome	bullous conditions	epidermal and dermal conditions	skin and subcutaneous tissue disorders	145
pruritus	pruritus nec	epidermal and dermal conditions	skin and subcutaneous tissue disorders	458
rash	rashes, eruptions and exanthems nec	epidermal and dermal conditions	skin and subcutaneous tissue disorders	975
rash	rashes, eruptions and exanthems nec	epidermal and dermal conditions	skin and subcutaneous tissue disorders	975
skin exfoliation	exfoliative conditions	epidermal and dermal conditions	skin and subcutaneous tissue disorders	97
drug eruption	dermatitis ascribed to specific agent	epidermal and dermal conditions	skin and subcutaneous tissue disorders	60
alopecia	alopecias	skin appendage conditions	skin and subcutaneous tissue disorders	787
rash	rashes, eruptions and exanthems nec	epidermal and dermal conditions	skin and subcutaneous tissue disorders	975
skin reaction	dermal and epidermal conditions nec	epidermal and dermal conditions	skin and subcutaneous tissue disorders	63
skin lesion	dermal and epidermal conditions nec	epidermal and dermal conditions	skin and subcutaneous tissue disorders	58
acute generalised exanthematous pustulosis	pustular conditions	epidermal and dermal conditions	skin and subcutaneous tissue disorders	10
alopecia	alopecias	skin appendage conditions	skin and subcutaneous tissue disorders	787
alopecia	alopecias	skin appendage conditions	skin and subcutaneous tissue disorders	787
rash	rashes, eruptions and exanthems nec	epidermal and dermal conditions	skin and subcutaneous tissue disorders	975
rash	rashes, eruptions and exanthems nec	epidermal and dermal conditions	skin and subcutaneous tissue disorders	975
alopecia	alopecias	skin appendage conditions	skin and subcutaneous tissue disorders	787
pruritus	pruritus nec	epidermal and dermal conditions	skin and subcutaneous tissue disorders	458
alopecia	alopecias	skin appendage conditions	skin and subcutaneous tissue disorders	787
spider naevus	telangiectasia and related conditions	skin vascular abnormalities	skin and subcutaneous tissue disorders	19
pruritus	pruritus nec	epidermal and dermal conditions	skin and subcutaneous tissue disorders	458
dermatitis bullous	bullous conditions	epidermal and dermal conditions	skin and subcutaneous tissue disorders	56
rash	rashes, eruptions and exanthems nec	epidermal and dermal conditions	skin and subcutaneous tissue disorders	975
rash maculo-papular	rashes, eruptions and exanthems nec	epidermal and dermal conditions	skin and subcutaneous tissue disorders	88
stevens-johnson syndrome	bullous conditions	epidermal and dermal conditions	skin and subcutaneous tissue disorders	145
exfoliative rash	exfoliative conditions	epidermal and dermal conditions	skin and subcutaneous tissue disorders	13
toxic epidermal necrolysis	bullous conditions	epidermal and dermal conditions	skin and subcutaneous tissue disorders	96
rash erythematous	rashes, eruptions and exanthems nec	epidermal and dermal conditions	skin and subcutaneous tissue disorders	82
rash pruritic	rashes, eruptions and exanthems nec	epidermal and dermal conditions	skin and subcutaneous tissue disorders	94
exfoliative rash	exfoliative conditions	epidermal and dermal conditions	skin and subcutaneous tissue disorders	13
rash	rashes, eruptions and exanthems nec	epidermal and dermal conditions	skin and subcutaneous tissue disorders	975
rash	rashes, eruptions and exanthems nec	epidermal and dermal conditions	skin and subcutaneous tissue disorders	975
rash	rashes, eruptions and exanthems nec	epidermal and dermal conditions	skin and subcutaneous tissue disorders	975
pruritus	pruritus nec	epidermal and dermal conditions	skin and subcutaneous tissue disorders	458
skin lesion	dermal and epidermal conditions nec	epidermal and dermal conditions	skin and subcutaneous tissue disorders	58
rash	rashes, eruptions and exanthems nec	epidermal and dermal conditions	skin and subcutaneous tissue disorders	975
rash	rashes, eruptions and exanthems nec	epidermal and dermal conditions	skin and subcutaneous tissue disorders	975
rash	rashes, eruptions and exanthems nec	epidermal and dermal conditions	skin and subcutaneous tissue disorders	975
skin toxicity	dermal and epidermal conditions nec	epidermal and dermal conditions	skin and subcutaneous tissue disorders	84
skin toxicity	dermal and epidermal conditions nec	epidermal and dermal conditions	skin and subcutaneous tissue disorders	84
rash	rashes, eruptions and exanthems nec	epidermal and dermal conditions	skin and subcutaneous tissue disorders	975
rash	rashes, eruptions and exanthems nec	epidermal and dermal conditions	skin and subcutaneous tissue disorders	975
skin toxicity	dermal and epidermal conditions nec	epidermal and dermal conditions	skin and subcutaneous tissue disorders	84
pruritus	pruritus nec	epidermal and dermal conditions	skin and subcutaneous tissue disorders	458
rash	rashes, eruptions and exanthems nec	epidermal and dermal conditions	skin and subcutaneous tissue disorders	975
rash	rashes, eruptions and exanthems nec	epidermal and dermal conditions	skin and subcutaneous tissue disorders	975
blister	bullous conditions	epidermal and dermal conditions	skin and subcutaneous tissue disorders	90
rash erythematous	rashes, eruptions and exanthems nec	epidermal and dermal conditions	skin and subcutaneous tissue disorders	82
rash pruritic	rashes, eruptions and exanthems nec	epidermal and dermal conditions	skin and subcutaneous tissue disorders	94
rash pruritic	rashes, eruptions and exanthems nec	epidermal and dermal conditions	skin and subcutaneous tissue disorders	94
blister	bullous conditions	epidermal and dermal conditions	skin and subcutaneous tissue disorders	90
intertrigo	dermatitis and eczema	epidermal and dermal conditions	skin and subcutaneous tissue disorders	3
exfoliative rash	exfoliative conditions	epidermal and dermal conditions	skin and subcutaneous tissue disorders	13
blister	bullous conditions	epidermal and dermal conditions	skin and subcutaneous tissue disorders	90
rash	rashes, eruptions and exanthems nec	epidermal and dermal conditions	skin and subcutaneous tissue disorders	975
drug eruption	dermatitis ascribed to specific agent	epidermal and dermal conditions	skin and subcutaneous tissue disorders	60
rash	rashes, eruptions and exanthems nec	epidermal and dermal conditions	skin and subcutaneous tissue disorders	975
skin discolouration	dermal and epidermal conditions nec	epidermal and dermal conditions	skin and subcutaneous tissue disorders	59
rash	rashes, eruptions and exanthems nec	epidermal and dermal conditions	skin and subcutaneous tissue disorders	975
alopecia	alopecias	skin appendage conditions	skin and subcutaneous tissue disorders	787
pruritus	pruritus nec	epidermal and dermal conditions	skin and subcutaneous tissue disorders	458
toxic epidermal necrolysis	bullous conditions	epidermal and dermal conditions	skin and subcutaneous tissue disorders	96
skin exfoliation	exfoliative conditions	epidermal and dermal conditions	skin and subcutaneous tissue disorders	97
blister	bullous conditions	epidermal and dermal conditions	skin and subcutaneous tissue disorders	90
skin disorder	dermal and epidermal conditions nec	epidermal and dermal conditions	skin and subcutaneous tissue disorders	172
alopecia	alopecias	skin appendage conditions	skin and subcutaneous tissue disorders	787
pruritus	pruritus nec	epidermal and dermal conditions	skin and subcutaneous tissue disorders	458
drug eruption	dermatitis ascribed to specific agent	epidermal and dermal conditions	skin and subcutaneous tissue disorders	60
pruritus	pruritus nec	epidermal and dermal conditions	skin and subcutaneous tissue disorders	458
dermatitis bullous	bullous conditions	epidermal and dermal conditions	skin and subcutaneous tissue disorders	56
erythema	erythemas	epidermal and dermal conditions	skin and subcutaneous tissue disorders	255
rash	rashes, eruptions and exanthems nec	epidermal and dermal conditions	skin and subcutaneous tissue disorders	975
pruritus	pruritus nec	epidermal and dermal conditions	skin and subcutaneous tissue disorders	458
alopecia	alopecias	skin appendage conditions	skin and subcutaneous tissue disorders	787
dermatitis bullous	bullous conditions	epidermal and dermal conditions	skin and subcutaneous tissue disorders	56
toxic epidermal necrolysis	bullous conditions	epidermal and dermal conditions	skin and subcutaneous tissue disorders	96
skin erosion	skin and subcutaneous tissue ulcerations	skin and subcutaneous tissue disorders nec	skin and subcutaneous tissue disorders	10
skin lesion	dermal and epidermal conditions nec	epidermal and dermal conditions	skin and subcutaneous tissue disorders	58
alopecia	alopecias	skin appendage conditions	skin and subcutaneous tissue disorders	787
sjs-ten overlap	bullous conditions	epidermal and dermal conditions	skin and subcutaneous tissue disorders	10
skin disorder	dermal and epidermal conditions nec	epidermal and dermal conditions	skin and subcutaneous tissue disorders	172
dermatitis	dermatitis and eczema	epidermal and dermal conditions	skin and subcutaneous tissue disorders	43
drug eruption	dermatitis ascribed to specific agent	epidermal and dermal conditions	skin and subcutaneous tissue disorders	60
alopecia	alopecias	skin appendage conditions	skin and subcutaneous tissue disorders	787
rash maculo-papular	rashes, eruptions and exanthems nec	epidermal and dermal conditions	skin and subcutaneous tissue disorders	88
rash	rashes, eruptions and exanthems nec	epidermal and dermal conditions	skin and subcutaneous tissue disorders	975
rash pruritic	rashes, eruptions and exanthems nec	epidermal and dermal conditions	skin and subcutaneous tissue disorders	94
blister	bullous conditions	epidermal and dermal conditions	skin and subcutaneous tissue disorders	90
skin lesion	dermal and epidermal conditions nec	epidermal and dermal conditions	skin and subcutaneous tissue disorders	58
dermatitis exfoliative generalised	exfoliative conditions	epidermal and dermal conditions	skin and subcutaneous tissue disorders	32
dermatitis bullous	bullous conditions	epidermal and dermal conditions	skin and subcutaneous tissue disorders	56
skin exfoliation	exfoliative conditions	epidermal and dermal conditions	skin and subcutaneous tissue disorders	97
rash	rashes, eruptions and exanthems nec	epidermal and dermal conditions	skin and subcutaneous tissue disorders	975
hair growth abnormal	pilar disorders nec	skin appendage conditions	skin and subcutaneous tissue disorders	14
pruritus	pruritus nec	epidermal and dermal conditions	skin and subcutaneous tissue disorders	458
rash	rashes, eruptions and exanthems nec	epidermal and dermal conditions	skin and subcutaneous tissue disorders	975
alopecia	alopecias	skin appendage conditions	skin and subcutaneous tissue disorders	787
dry skin	dermal and epidermal conditions nec	epidermal and dermal conditions	skin and subcutaneous tissue disorders	112
alopecia	alopecias	skin appendage conditions	skin and subcutaneous tissue disorders	787
pruritus	pruritus nec	epidermal and dermal conditions	skin and subcutaneous tissue disorders	458
palmar-plantar erythrodysaesthesia syndrome	dermatitis ascribed to specific agent	epidermal and dermal conditions	skin and subcutaneous tissue disorders	43
rash	rashes, eruptions and exanthems nec	epidermal and dermal conditions	skin and subcutaneous tissue disorders	975
drug eruption	dermatitis ascribed to specific agent	epidermal and dermal conditions	skin and subcutaneous tissue disorders	60
rash	rashes, eruptions and exanthems nec	epidermal and dermal conditions	skin and subcutaneous tissue disorders	975
rash	rashes, eruptions and exanthems nec	epidermal and dermal conditions	skin and subcutaneous tissue disorders	975
alopecia	alopecias	skin appendage conditions	skin and subcutaneous tissue disorders	787
alopecia	alopecias	skin appendage conditions	skin and subcutaneous tissue disorders	787
pruritus	pruritus nec	epidermal and dermal conditions	skin and subcutaneous tissue disorders	458
rash	rashes, eruptions and exanthems nec	epidermal and dermal conditions	skin and subcutaneous tissue disorders	975
pruritus	pruritus nec	epidermal and dermal conditions	skin and subcutaneous tissue disorders	458
alopecia	alopecias	skin appendage conditions	skin and subcutaneous tissue disorders	787
rash	rashes, eruptions and exanthems nec	epidermal and dermal conditions	skin and subcutaneous tissue disorders	975
rash	rashes, eruptions and exanthems nec	epidermal and dermal conditions	skin and subcutaneous tissue disorders	975
alopecia	alopecias	skin appendage conditions	skin and subcutaneous tissue disorders	787
erythema	erythemas	epidermal and dermal conditions	skin and subcutaneous tissue disorders	255
alopecia	alopecias	skin appendage conditions	skin and subcutaneous tissue disorders	787
rash	rashes, eruptions and exanthems nec	epidermal and dermal conditions	skin and subcutaneous tissue disorders	975
pruritus	pruritus nec	epidermal and dermal conditions	skin and subcutaneous tissue disorders	458
rash erythematous	rashes, eruptions and exanthems nec	epidermal and dermal conditions	skin and subcutaneous tissue disorders	82
skin discolouration	dermal and epidermal conditions nec	epidermal and dermal conditions	skin and subcutaneous tissue disorders	59
erythema	erythemas	epidermal and dermal conditions	skin and subcutaneous tissue disorders	255
alopecia	alopecias	skin appendage conditions	skin and subcutaneous tissue disorders	787
pruritus	pruritus nec	epidermal and dermal conditions	skin and subcutaneous tissue disorders	458
cutaneous symptom	skin and subcutaneous conditions nec	skin and subcutaneous tissue disorders nec	skin and subcutaneous tissue disorders	7
alopecia	alopecias	skin appendage conditions	skin and subcutaneous tissue disorders	787
alopecia	alopecias	skin appendage conditions	skin and subcutaneous tissue disorders	787
photosensitivity reaction	photosensitivity and photodermatosis conditions	epidermal and dermal conditions	skin and subcutaneous tissue disorders	26
stevens-johnson syndrome	bullous conditions	epidermal and dermal conditions	skin and subcutaneous tissue disorders	145
toxic epidermal necrolysis	bullous conditions	epidermal and dermal conditions	skin and subcutaneous tissue disorders	96
skin disorder	dermal and epidermal conditions nec	epidermal and dermal conditions	skin and subcutaneous tissue disorders	172
petechiae	purpura and related conditions	skin vascular abnormalities	skin and subcutaneous tissue disorders	23
alopecia	alopecias	skin appendage conditions	skin and subcutaneous tissue disorders	787
skin toxicity	dermal and epidermal conditions nec	epidermal and dermal conditions	skin and subcutaneous tissue disorders	84
epidermal necrosis	dermal and epidermal conditions nec	epidermal and dermal conditions	skin and subcutaneous tissue disorders	14
dry skin	dermal and epidermal conditions nec	epidermal and dermal conditions	skin and subcutaneous tissue disorders	112
skin discolouration	dermal and epidermal conditions nec	epidermal and dermal conditions	skin and subcutaneous tissue disorders	59
pruritus	pruritus nec	epidermal and dermal conditions	skin and subcutaneous tissue disorders	458
drug eruption	dermatitis ascribed to specific agent	epidermal and dermal conditions	skin and subcutaneous tissue disorders	60
erythema multiforme	bullous conditions	epidermal and dermal conditions	skin and subcutaneous tissue disorders	25
alopecia	alopecias	skin appendage conditions	skin and subcutaneous tissue disorders	787
rash	rashes, eruptions and exanthems nec	epidermal and dermal conditions	skin and subcutaneous tissue disorders	975
alopecia	alopecias	skin appendage conditions	skin and subcutaneous tissue disorders	787
pruritus	pruritus nec	epidermal and dermal conditions	skin and subcutaneous tissue disorders	458
dermatitis allergic	dermatitis and eczema	epidermal and dermal conditions	skin and subcutaneous tissue disorders	20
rash morbilliform	rashes, eruptions and exanthems nec	epidermal and dermal conditions	skin and subcutaneous tissue disorders	8
skin exfoliation	exfoliative conditions	epidermal and dermal conditions	skin and subcutaneous tissue disorders	97
dermatitis bullous	bullous conditions	epidermal and dermal conditions	skin and subcutaneous tissue disorders	56
rash	rashes, eruptions and exanthems nec	epidermal and dermal conditions	skin and subcutaneous tissue disorders	975
pigmentation disorder	pigmentation changes nec	pigmentation disorders	skin and subcutaneous tissue disorders	24
rash maculo-papular	rashes, eruptions and exanthems nec	epidermal and dermal conditions	skin and subcutaneous tissue disorders	88
rash	rashes, eruptions and exanthems nec	epidermal and dermal conditions	skin and subcutaneous tissue disorders	975
skin disorder	dermal and epidermal conditions nec	epidermal and dermal conditions	skin and subcutaneous tissue disorders	172
drug eruption	dermatitis ascribed to specific agent	epidermal and dermal conditions	skin and subcutaneous tissue disorders	60
alopecia	alopecias	skin appendage conditions	skin and subcutaneous tissue disorders	787
skin disorder	dermal and epidermal conditions nec	epidermal and dermal conditions	skin and subcutaneous tissue disorders	172
toxic epidermal necrolysis	bullous conditions	epidermal and dermal conditions	skin and subcutaneous tissue disorders	96
skin discolouration	dermal and epidermal conditions nec	epidermal and dermal conditions	skin and subcutaneous tissue disorders	59
rash	rashes, eruptions and exanthems nec	epidermal and dermal conditions	skin and subcutaneous tissue disorders	975
drug eruption	dermatitis ascribed to specific agent	epidermal and dermal conditions	skin and subcutaneous tissue disorders	60
alopecia	alopecias	skin appendage conditions	skin and subcutaneous tissue disorders	787
alopecia	alopecias	skin appendage conditions	skin and subcutaneous tissue disorders	787
stevens-johnson syndrome	bullous conditions	epidermal and dermal conditions	skin and subcutaneous tissue disorders	145
alopecia	alopecias	skin appendage conditions	skin and subcutaneous tissue disorders	787
acute generalised exanthematous pustulosis	pustular conditions	epidermal and dermal conditions	skin and subcutaneous tissue disorders	10
skin toxicity	dermal and epidermal conditions nec	epidermal and dermal conditions	skin and subcutaneous tissue disorders	84
alopecia	alopecias	skin appendage conditions	skin and subcutaneous tissue disorders	787
rash	rashes, eruptions and exanthems nec	epidermal and dermal conditions	skin and subcutaneous tissue disorders	975
alopecia	alopecias	skin appendage conditions	skin and subcutaneous tissue disorders	787
skin disorder	dermal and epidermal conditions nec	epidermal and dermal conditions	skin and subcutaneous tissue disorders	172
pruritus	pruritus nec	epidermal and dermal conditions	skin and subcutaneous tissue disorders	458
alopecia	alopecias	skin appendage conditions	skin and subcutaneous tissue disorders	787
rash maculo-papular	rashes, eruptions and exanthems nec	epidermal and dermal conditions	skin and subcutaneous tissue disorders	88
rash erythematous	rashes, eruptions and exanthems nec	epidermal and dermal conditions	skin and subcutaneous tissue disorders	82
pruritus	pruritus nec	epidermal and dermal conditions	skin and subcutaneous tissue disorders	458
alopecia	alopecias	skin appendage conditions	skin and subcutaneous tissue disorders	787
alopecia	alopecias	skin appendage conditions	skin and subcutaneous tissue disorders	787
rash	rashes, eruptions and exanthems nec	epidermal and dermal conditions	skin and subcutaneous tissue disorders	975
rash	rashes, eruptions and exanthems nec	epidermal and dermal conditions	skin and subcutaneous tissue disorders	975
rash papular	rashes, eruptions and exanthems nec	epidermal and dermal conditions	skin and subcutaneous tissue disorders	19
alopecia	alopecias	skin appendage conditions	skin and subcutaneous tissue disorders	787
drug eruption	dermatitis ascribed to specific agent	epidermal and dermal conditions	skin and subcutaneous tissue disorders	60
dermatitis allergic	dermatitis and eczema	epidermal and dermal conditions	skin and subcutaneous tissue disorders	20
pruritus	pruritus nec	epidermal and dermal conditions	skin and subcutaneous tissue disorders	458
pruritus	pruritus nec	epidermal and dermal conditions	skin and subcutaneous tissue disorders	458
rash	rashes, eruptions and exanthems nec	epidermal and dermal conditions	skin and subcutaneous tissue disorders	975
toxic epidermal necrolysis	bullous conditions	epidermal and dermal conditions	skin and subcutaneous tissue disorders	96
pruritus	pruritus nec	epidermal and dermal conditions	skin and subcutaneous tissue disorders	458
rash	rashes, eruptions and exanthems nec	epidermal and dermal conditions	skin and subcutaneous tissue disorders	975
rash	rashes, eruptions and exanthems nec	epidermal and dermal conditions	skin and subcutaneous tissue disorders	975
alopecia	alopecias	skin appendage conditions	skin and subcutaneous tissue disorders	787
rash	rashes, eruptions and exanthems nec	epidermal and dermal conditions	skin and subcutaneous tissue disorders	975
rash erythematous	rashes, eruptions and exanthems nec	epidermal and dermal conditions	skin and subcutaneous tissue disorders	82
rash pruritic	rashes, eruptions and exanthems nec	epidermal and dermal conditions	skin and subcutaneous tissue disorders	94
alopecia	alopecias	skin appendage conditions	skin and subcutaneous tissue disorders	787
pruritus	pruritus nec	epidermal and dermal conditions	skin and subcutaneous tissue disorders	458
photosensitivity reaction	photosensitivity and photodermatosis conditions	epidermal and dermal conditions	skin and subcutaneous tissue disorders	26
skin lesion	dermal and epidermal conditions nec	epidermal and dermal conditions	skin and subcutaneous tissue disorders	58
pruritus	pruritus nec	epidermal and dermal conditions	skin and subcutaneous tissue disorders	458
alopecia	alopecias	skin appendage conditions	skin and subcutaneous tissue disorders	787
rash pruritic	rashes, eruptions and exanthems nec	epidermal and dermal conditions	skin and subcutaneous tissue disorders	94
dry skin	dermal and epidermal conditions nec	epidermal and dermal conditions	skin and subcutaneous tissue disorders	112
blister	bullous conditions	epidermal and dermal conditions	skin and subcutaneous tissue disorders	90
pruritus	pruritus nec	epidermal and dermal conditions	skin and subcutaneous tissue disorders	458
pruritus	pruritus nec	epidermal and dermal conditions	skin and subcutaneous tissue disorders	458
rash pruritic	rashes, eruptions and exanthems nec	epidermal and dermal conditions	skin and subcutaneous tissue disorders	94
blister	bullous conditions	epidermal and dermal conditions	skin and subcutaneous tissue disorders	90
stevens-johnson syndrome	bullous conditions	epidermal and dermal conditions	skin and subcutaneous tissue disorders	145
rash	rashes, eruptions and exanthems nec	epidermal and dermal conditions	skin and subcutaneous tissue disorders	975
rash	rashes, eruptions and exanthems nec	epidermal and dermal conditions	skin and subcutaneous tissue disorders	975
dry skin	dermal and epidermal conditions nec	epidermal and dermal conditions	skin and subcutaneous tissue disorders	112
rash	rashes, eruptions and exanthems nec	epidermal and dermal conditions	skin and subcutaneous tissue disorders	975
rash	rashes, eruptions and exanthems nec	epidermal and dermal conditions	skin and subcutaneous tissue disorders	975
rash maculo-papular	rashes, eruptions and exanthems nec	epidermal and dermal conditions	skin and subcutaneous tissue disorders	88
rash	rashes, eruptions and exanthems nec	epidermal and dermal conditions	skin and subcutaneous tissue disorders	975
rash	rashes, eruptions and exanthems nec	epidermal and dermal conditions	skin and subcutaneous tissue disorders	975
rash	rashes, eruptions and exanthems nec	epidermal and dermal conditions	skin and subcutaneous tissue disorders	975
erythema	erythemas	epidermal and dermal conditions	skin and subcutaneous tissue disorders	255
skin exfoliation	exfoliative conditions	epidermal and dermal conditions	skin and subcutaneous tissue disorders	97
alopecia	alopecias	skin appendage conditions	skin and subcutaneous tissue disorders	787
alopecia	alopecias	skin appendage conditions	skin and subcutaneous tissue disorders	787
drug eruption	dermatitis ascribed to specific agent	epidermal and dermal conditions	skin and subcutaneous tissue disorders	60
pruritus	pruritus nec	epidermal and dermal conditions	skin and subcutaneous tissue disorders	458
alopecia	alopecias	skin appendage conditions	skin and subcutaneous tissue disorders	787
rash	rashes, eruptions and exanthems nec	epidermal and dermal conditions	skin and subcutaneous tissue disorders	975
night sweats	apocrine and eccrine gland disorders	skin appendage conditions	skin and subcutaneous tissue disorders	32
rash	rashes, eruptions and exanthems nec	epidermal and dermal conditions	skin and subcutaneous tissue disorders	975
rash	rashes, eruptions and exanthems nec	epidermal and dermal conditions	skin and subcutaneous tissue disorders	975
rash	rashes, eruptions and exanthems nec	epidermal and dermal conditions	skin and subcutaneous tissue disorders	975
pruritus	pruritus nec	epidermal and dermal conditions	skin and subcutaneous tissue disorders	458
rash erythematous	rashes, eruptions and exanthems nec	epidermal and dermal conditions	skin and subcutaneous tissue disorders	82
stevens-johnson syndrome	bullous conditions	epidermal and dermal conditions	skin and subcutaneous tissue disorders	145
alopecia	alopecias	skin appendage conditions	skin and subcutaneous tissue disorders	787
dermatitis exfoliative generalised	exfoliative conditions	epidermal and dermal conditions	skin and subcutaneous tissue disorders	32
rash erythematous	rashes, eruptions and exanthems nec	epidermal and dermal conditions	skin and subcutaneous tissue disorders	82
dermatitis exfoliative generalised	exfoliative conditions	epidermal and dermal conditions	skin and subcutaneous tissue disorders	32
rash	rashes, eruptions and exanthems nec	epidermal and dermal conditions	skin and subcutaneous tissue disorders	975
erythema	erythemas	epidermal and dermal conditions	skin and subcutaneous tissue disorders	255
palmar-plantar erythrodysaesthesia syndrome	dermatitis ascribed to specific agent	epidermal and dermal conditions	skin and subcutaneous tissue disorders	43
alopecia	alopecias	skin appendage conditions	skin and subcutaneous tissue disorders	787
alopecia	alopecias	skin appendage conditions	skin and subcutaneous tissue disorders	787
alopecia	alopecias	skin appendage conditions	skin and subcutaneous tissue disorders	787
alopecia	alopecias	skin appendage conditions	skin and subcutaneous tissue disorders	787
alopecia	alopecias	skin appendage conditions	skin and subcutaneous tissue disorders	787
rash	rashes, eruptions and exanthems nec	epidermal and dermal conditions	skin and subcutaneous tissue disorders	975
skin exfoliation	exfoliative conditions	epidermal and dermal conditions	skin and subcutaneous tissue disorders	97
alopecia	alopecias	skin appendage conditions	skin and subcutaneous tissue disorders	787
rash	rashes, eruptions and exanthems nec	epidermal and dermal conditions	skin and subcutaneous tissue disorders	975
alopecia	alopecias	skin appendage conditions	skin and subcutaneous tissue disorders	787
rash	rashes, eruptions and exanthems nec	epidermal and dermal conditions	skin and subcutaneous tissue disorders	975
dry skin	dermal and epidermal conditions nec	epidermal and dermal conditions	skin and subcutaneous tissue disorders	112
hair growth abnormal	pilar disorders nec	skin appendage conditions	skin and subcutaneous tissue disorders	14
rash	rashes, eruptions and exanthems nec	epidermal and dermal conditions	skin and subcutaneous tissue disorders	975
rash	rashes, eruptions and exanthems nec	epidermal and dermal conditions	skin and subcutaneous tissue disorders	975
pruritus	pruritus nec	epidermal and dermal conditions	skin and subcutaneous tissue disorders	458
pruritus	pruritus nec	epidermal and dermal conditions	skin and subcutaneous tissue disorders	458
rash	rashes, eruptions and exanthems nec	epidermal and dermal conditions	skin and subcutaneous tissue disorders	975
pruritus	pruritus nec	epidermal and dermal conditions	skin and subcutaneous tissue disorders	458
erythema	erythemas	epidermal and dermal conditions	skin and subcutaneous tissue disorders	255
rash	rashes, eruptions and exanthems nec	epidermal and dermal conditions	skin and subcutaneous tissue disorders	975
skin toxicity	dermal and epidermal conditions nec	epidermal and dermal conditions	skin and subcutaneous tissue disorders	84
alopecia	alopecias	skin appendage conditions	skin and subcutaneous tissue disorders	787
rash	rashes, eruptions and exanthems nec	epidermal and dermal conditions	skin and subcutaneous tissue disorders	975
skin lesion	dermal and epidermal conditions nec	epidermal and dermal conditions	skin and subcutaneous tissue disorders	58
rash	rashes, eruptions and exanthems nec	epidermal and dermal conditions	skin and subcutaneous tissue disorders	975
erythema	erythemas	epidermal and dermal conditions	skin and subcutaneous tissue disorders	255
alopecia	alopecias	skin appendage conditions	skin and subcutaneous tissue disorders	787
pruritus	pruritus nec	epidermal and dermal conditions	skin and subcutaneous tissue disorders	458
alopecia	alopecias	skin appendage conditions	skin and subcutaneous tissue disorders	787
erythema	erythemas	epidermal and dermal conditions	skin and subcutaneous tissue disorders	255
alopecia	alopecias	skin appendage conditions	skin and subcutaneous tissue disorders	787
rash erythematous	rashes, eruptions and exanthems nec	epidermal and dermal conditions	skin and subcutaneous tissue disorders	82
erythema	erythemas	epidermal and dermal conditions	skin and subcutaneous tissue disorders	255
alopecia	alopecias	skin appendage conditions	skin and subcutaneous tissue disorders	787
skin disorder	dermal and epidermal conditions nec	epidermal and dermal conditions	skin and subcutaneous tissue disorders	172
photosensitivity reaction	photosensitivity and photodermatosis conditions	epidermal and dermal conditions	skin and subcutaneous tissue disorders	26
alopecia	alopecias	skin appendage conditions	skin and subcutaneous tissue disorders	787
rash	rashes, eruptions and exanthems nec	epidermal and dermal conditions	skin and subcutaneous tissue disorders	975
pruritus	pruritus nec	epidermal and dermal conditions	skin and subcutaneous tissue disorders	458
alopecia	alopecias	skin appendage conditions	skin and subcutaneous tissue disorders	787
rash maculo-papular	rashes, eruptions and exanthems nec	epidermal and dermal conditions	skin and subcutaneous tissue disorders	88
pigmentation disorder	pigmentation changes nec	pigmentation disorders	skin and subcutaneous tissue disorders	24
alopecia	alopecias	skin appendage conditions	skin and subcutaneous tissue disorders	787
pruritus	pruritus nec	epidermal and dermal conditions	skin and subcutaneous tissue disorders	458
erythema	erythemas	epidermal and dermal conditions	skin and subcutaneous tissue disorders	255
drug eruption	dermatitis ascribed to specific agent	epidermal and dermal conditions	skin and subcutaneous tissue disorders	60
rash	rashes, eruptions and exanthems nec	epidermal and dermal conditions	skin and subcutaneous tissue disorders	975
pruritus	pruritus nec	epidermal and dermal conditions	skin and subcutaneous tissue disorders	458
onychoclasis	nail and nail bed conditions (excl infections and infestations)	skin appendage conditions	skin and subcutaneous tissue disorders	19
dry skin	dermal and epidermal conditions nec	epidermal and dermal conditions	skin and subcutaneous tissue disorders	112
stevens-johnson syndrome	bullous conditions	epidermal and dermal conditions	skin and subcutaneous tissue disorders	145
alopecia	alopecias	skin appendage conditions	skin and subcutaneous tissue disorders	787
alopecia	alopecias	skin appendage conditions	skin and subcutaneous tissue disorders	787
rash	rashes, eruptions and exanthems nec	epidermal and dermal conditions	skin and subcutaneous tissue disorders	975
decubitus ulcer	skin injuries and mechanical dermatoses	epidermal and dermal conditions	skin and subcutaneous tissue disorders	9
alopecia	alopecias	skin appendage conditions	skin and subcutaneous tissue disorders	787
rash erythematous	rashes, eruptions and exanthems nec	epidermal and dermal conditions	skin and subcutaneous tissue disorders	82
skin erosion	skin and subcutaneous tissue ulcerations	skin and subcutaneous tissue disorders nec	skin and subcutaneous tissue disorders	10
dermatitis exfoliative generalised	exfoliative conditions	epidermal and dermal conditions	skin and subcutaneous tissue disorders	32
pruritus	pruritus nec	epidermal and dermal conditions	skin and subcutaneous tissue disorders	458
skin discolouration	dermal and epidermal conditions nec	epidermal and dermal conditions	skin and subcutaneous tissue disorders	59
skin disorder	dermal and epidermal conditions nec	epidermal and dermal conditions	skin and subcutaneous tissue disorders	172
alopecia	alopecias	skin appendage conditions	skin and subcutaneous tissue disorders	787
alopecia	alopecias	skin appendage conditions	skin and subcutaneous tissue disorders	787
rash	rashes, eruptions and exanthems nec	epidermal and dermal conditions	skin and subcutaneous tissue disorders	975
rash	rashes, eruptions and exanthems nec	epidermal and dermal conditions	skin and subcutaneous tissue disorders	975
blister	bullous conditions	epidermal and dermal conditions	skin and subcutaneous tissue disorders	90
drug eruption	dermatitis ascribed to specific agent	epidermal and dermal conditions	skin and subcutaneous tissue disorders	60
blister	bullous conditions	epidermal and dermal conditions	skin and subcutaneous tissue disorders	90
rash	rashes, eruptions and exanthems nec	epidermal and dermal conditions	skin and subcutaneous tissue disorders	975
rash	rashes, eruptions and exanthems nec	epidermal and dermal conditions	skin and subcutaneous tissue disorders	975
erythema	erythemas	epidermal and dermal conditions	skin and subcutaneous tissue disorders	255
rash	rashes, eruptions and exanthems nec	epidermal and dermal conditions	skin and subcutaneous tissue disorders	975
skin lesion	dermal and epidermal conditions nec	epidermal and dermal conditions	skin and subcutaneous tissue disorders	58
skin toxicity	dermal and epidermal conditions nec	epidermal and dermal conditions	skin and subcutaneous tissue disorders	84
alopecia	alopecias	skin appendage conditions	skin and subcutaneous tissue disorders	787
alopecia	alopecias	skin appendage conditions	skin and subcutaneous tissue disorders	787
alopecia	alopecias	skin appendage conditions	skin and subcutaneous tissue disorders	787
rash	rashes, eruptions and exanthems nec	epidermal and dermal conditions	skin and subcutaneous tissue disorders	975
pruritus	pruritus nec	epidermal and dermal conditions	skin and subcutaneous tissue disorders	458
skin lesion	dermal and epidermal conditions nec	epidermal and dermal conditions	skin and subcutaneous tissue disorders	58
alopecia	alopecias	skin appendage conditions	skin and subcutaneous tissue disorders	787
palmar-plantar erythrodysaesthesia syndrome	dermatitis ascribed to specific agent	epidermal and dermal conditions	skin and subcutaneous tissue disorders	43
rash	rashes, eruptions and exanthems nec	epidermal and dermal conditions	skin and subcutaneous tissue disorders	975
pruritus	pruritus nec	epidermal and dermal conditions	skin and subcutaneous tissue disorders	458
alopecia	alopecias	skin appendage conditions	skin and subcutaneous tissue disorders	787
skin disorder	dermal and epidermal conditions nec	epidermal and dermal conditions	skin and subcutaneous tissue disorders	172
rash	rashes, eruptions and exanthems nec	epidermal and dermal conditions	skin and subcutaneous tissue disorders	975
pruritus	pruritus nec	epidermal and dermal conditions	skin and subcutaneous tissue disorders	458
alopecia	alopecias	skin appendage conditions	skin and subcutaneous tissue disorders	787
pruritus	pruritus nec	epidermal and dermal conditions	skin and subcutaneous tissue disorders	458
erythema	erythemas	epidermal and dermal conditions	skin and subcutaneous tissue disorders	255
pruritus	pruritus nec	epidermal and dermal conditions	skin and subcutaneous tissue disorders	458
alopecia	alopecias	skin appendage conditions	skin and subcutaneous tissue disorders	787
pruritus	pruritus nec	epidermal and dermal conditions	skin and subcutaneous tissue disorders	458
rash	rashes, eruptions and exanthems nec	epidermal and dermal conditions	skin and subcutaneous tissue disorders	975
alopecia	alopecias	skin appendage conditions	skin and subcutaneous tissue disorders	787
rash	rashes, eruptions and exanthems nec	epidermal and dermal conditions	skin and subcutaneous tissue disorders	975
rash	rashes, eruptions and exanthems nec	epidermal and dermal conditions	skin and subcutaneous tissue disorders	975
pruritus	pruritus nec	epidermal and dermal conditions	skin and subcutaneous tissue disorders	458
toxic epidermal necrolysis	bullous conditions	epidermal and dermal conditions	skin and subcutaneous tissue disorders	96
rash pruritic	rashes, eruptions and exanthems nec	epidermal and dermal conditions	skin and subcutaneous tissue disorders	94
rash	rashes, eruptions and exanthems nec	epidermal and dermal conditions	skin and subcutaneous tissue disorders	975
toxic epidermal necrolysis	bullous conditions	epidermal and dermal conditions	skin and subcutaneous tissue disorders	96
alopecia	alopecias	skin appendage conditions	skin and subcutaneous tissue disorders	787
stevens-johnson syndrome	bullous conditions	epidermal and dermal conditions	skin and subcutaneous tissue disorders	145
toxic epidermal necrolysis	bullous conditions	epidermal and dermal conditions	skin and subcutaneous tissue disorders	96
stevens-johnson syndrome	bullous conditions	epidermal and dermal conditions	skin and subcutaneous tissue disorders	145
palmar-plantar erythrodysaesthesia syndrome	dermatitis ascribed to specific agent	epidermal and dermal conditions	skin and subcutaneous tissue disorders	43
alopecia	alopecias	skin appendage conditions	skin and subcutaneous tissue disorders	787
alopecia	alopecias	skin appendage conditions	skin and subcutaneous tissue disorders	787
alopecia	alopecias	skin appendage conditions	skin and subcutaneous tissue disorders	787
alopecia	alopecias	skin appendage conditions	skin and subcutaneous tissue disorders	787
alopecia	alopecias	skin appendage conditions	skin and subcutaneous tissue disorders	787
alopecia	alopecias	skin appendage conditions	skin and subcutaneous tissue disorders	787
alopecia	alopecias	skin appendage conditions	skin and subcutaneous tissue disorders	787
pruritus	pruritus nec	epidermal and dermal conditions	skin and subcutaneous tissue disorders	458
alopecia	alopecias	skin appendage conditions	skin and subcutaneous tissue disorders	787
erythema	erythemas	epidermal and dermal conditions	skin and subcutaneous tissue disorders	255
toxic epidermal necrolysis	bullous conditions	epidermal and dermal conditions	skin and subcutaneous tissue disorders	96
toxic epidermal necrolysis	bullous conditions	epidermal and dermal conditions	skin and subcutaneous tissue disorders	96
drug eruption	dermatitis ascribed to specific agent	epidermal and dermal conditions	skin and subcutaneous tissue disorders	60
blister	bullous conditions	epidermal and dermal conditions	skin and subcutaneous tissue disorders	90
rash	rashes, eruptions and exanthems nec	epidermal and dermal conditions	skin and subcutaneous tissue disorders	975
pruritus	pruritus nec	epidermal and dermal conditions	skin and subcutaneous tissue disorders	458
rash pruritic	rashes, eruptions and exanthems nec	epidermal and dermal conditions	skin and subcutaneous tissue disorders	94
rash erythematous	rashes, eruptions and exanthems nec	epidermal and dermal conditions	skin and subcutaneous tissue disorders	82
alopecia	alopecias	skin appendage conditions	skin and subcutaneous tissue disorders	787
skin lesion	dermal and epidermal conditions nec	epidermal and dermal conditions	skin and subcutaneous tissue disorders	58
pemphigoid	bullous conditions	epidermal and dermal conditions	skin and subcutaneous tissue disorders	8
pruritus	pruritus nec	epidermal and dermal conditions	skin and subcutaneous tissue disorders	458
palmar-plantar erythrodysaesthesia syndrome	dermatitis ascribed to specific agent	epidermal and dermal conditions	skin and subcutaneous tissue disorders	43
rash	rashes, eruptions and exanthems nec	epidermal and dermal conditions	skin and subcutaneous tissue disorders	975
intertrigo	dermatitis and eczema	epidermal and dermal conditions	skin and subcutaneous tissue disorders	3
drug eruption	dermatitis ascribed to specific agent	epidermal and dermal conditions	skin and subcutaneous tissue disorders	60
epidermal necrosis	dermal and epidermal conditions nec	epidermal and dermal conditions	skin and subcutaneous tissue disorders	14
rash	rashes, eruptions and exanthems nec	epidermal and dermal conditions	skin and subcutaneous tissue disorders	975
erythema	erythemas	epidermal and dermal conditions	skin and subcutaneous tissue disorders	255
alopecia	alopecias	skin appendage conditions	skin and subcutaneous tissue disorders	787
skin reaction	dermal and epidermal conditions nec	epidermal and dermal conditions	skin and subcutaneous tissue disorders	63
rash	rashes, eruptions and exanthems nec	epidermal and dermal conditions	skin and subcutaneous tissue disorders	975
stevens-johnson syndrome	bullous conditions	epidermal and dermal conditions	skin and subcutaneous tissue disorders	145
skin reaction	dermal and epidermal conditions nec	epidermal and dermal conditions	skin and subcutaneous tissue disorders	63
skin toxicity	dermal and epidermal conditions nec	epidermal and dermal conditions	skin and subcutaneous tissue disorders	84
rash	rashes, eruptions and exanthems nec	epidermal and dermal conditions	skin and subcutaneous tissue disorders	975
rash	rashes, eruptions and exanthems nec	epidermal and dermal conditions	skin and subcutaneous tissue disorders	975
rash	rashes, eruptions and exanthems nec	epidermal and dermal conditions	skin and subcutaneous tissue disorders	975
rash pruritic	rashes, eruptions and exanthems nec	epidermal and dermal conditions	skin and subcutaneous tissue disorders	94
blister	bullous conditions	epidermal and dermal conditions	skin and subcutaneous tissue disorders	90
skin hyperpigmentation	hyperpigmentation disorders	pigmentation disorders	skin and subcutaneous tissue disorders	24
exfoliative rash	exfoliative conditions	epidermal and dermal conditions	skin and subcutaneous tissue disorders	13
rash	rashes, eruptions and exanthems nec	epidermal and dermal conditions	skin and subcutaneous tissue disorders	975
dermatitis exfoliative	exfoliative conditions	epidermal and dermal conditions	skin and subcutaneous tissue disorders	8
pruritus	pruritus nec	epidermal and dermal conditions	skin and subcutaneous tissue disorders	458
rash	rashes, eruptions and exanthems nec	epidermal and dermal conditions	skin and subcutaneous tissue disorders	975
skin discolouration	dermal and epidermal conditions nec	epidermal and dermal conditions	skin and subcutaneous tissue disorders	59
skin hyperpigmentation	hyperpigmentation disorders	pigmentation disorders	skin and subcutaneous tissue disorders	24
rash	rashes, eruptions and exanthems nec	epidermal and dermal conditions	skin and subcutaneous tissue disorders	975
rash papular	rashes, eruptions and exanthems nec	epidermal and dermal conditions	skin and subcutaneous tissue disorders	19
rash	rashes, eruptions and exanthems nec	epidermal and dermal conditions	skin and subcutaneous tissue disorders	975
blister	bullous conditions	epidermal and dermal conditions	skin and subcutaneous tissue disorders	90
alopecia	alopecias	skin appendage conditions	skin and subcutaneous tissue disorders	787
alopecia	alopecias	skin appendage conditions	skin and subcutaneous tissue disorders	787
alopecia	alopecias	skin appendage conditions	skin and subcutaneous tissue disorders	787
skin toxicity	dermal and epidermal conditions nec	epidermal and dermal conditions	skin and subcutaneous tissue disorders	84
dermatitis bullous	bullous conditions	epidermal and dermal conditions	skin and subcutaneous tissue disorders	56
skin lesion	dermal and epidermal conditions nec	epidermal and dermal conditions	skin and subcutaneous tissue disorders	58
erythema	erythemas	epidermal and dermal conditions	skin and subcutaneous tissue disorders	255
skin exfoliation	exfoliative conditions	epidermal and dermal conditions	skin and subcutaneous tissue disorders	97
skin toxicity	dermal and epidermal conditions nec	epidermal and dermal conditions	skin and subcutaneous tissue disorders	84
rash	rashes, eruptions and exanthems nec	epidermal and dermal conditions	skin and subcutaneous tissue disorders	975
alopecia	alopecias	skin appendage conditions	skin and subcutaneous tissue disorders	787
alopecia	alopecias	skin appendage conditions	skin and subcutaneous tissue disorders	787
pruritus	pruritus nec	epidermal and dermal conditions	skin and subcutaneous tissue disorders	458
rash	rashes, eruptions and exanthems nec	epidermal and dermal conditions	skin and subcutaneous tissue disorders	975
skin toxicity	dermal and epidermal conditions nec	epidermal and dermal conditions	skin and subcutaneous tissue disorders	84
rash	rashes, eruptions and exanthems nec	epidermal and dermal conditions	skin and subcutaneous tissue disorders	975
skin disorder	dermal and epidermal conditions nec	epidermal and dermal conditions	skin and subcutaneous tissue disorders	172
erythema multiforme	bullous conditions	epidermal and dermal conditions	skin and subcutaneous tissue disorders	25
pruritus	pruritus nec	epidermal and dermal conditions	skin and subcutaneous tissue disorders	458
pruritus	pruritus nec	epidermal and dermal conditions	skin and subcutaneous tissue disorders	458
pruritus	pruritus nec	epidermal and dermal conditions	skin and subcutaneous tissue disorders	458
alopecia	alopecias	skin appendage conditions	skin and subcutaneous tissue disorders	787
pruritus	pruritus nec	epidermal and dermal conditions	skin and subcutaneous tissue disorders	458
rash	rashes, eruptions and exanthems nec	epidermal and dermal conditions	skin and subcutaneous tissue disorders	975
rash	rashes, eruptions and exanthems nec	epidermal and dermal conditions	skin and subcutaneous tissue disorders	975
subcutaneous emphysema	skin and subcutaneous conditions nec	skin and subcutaneous tissue disorders nec	skin and subcutaneous tissue disorders	6
skin disorder	dermal and epidermal conditions nec	epidermal and dermal conditions	skin and subcutaneous tissue disorders	172
toxic epidermal necrolysis	bullous conditions	epidermal and dermal conditions	skin and subcutaneous tissue disorders	96
rash	rashes, eruptions and exanthems nec	epidermal and dermal conditions	skin and subcutaneous tissue disorders	975
alopecia	alopecias	skin appendage conditions	skin and subcutaneous tissue disorders	787
alopecia	alopecias	skin appendage conditions	skin and subcutaneous tissue disorders	787
alopecia	alopecias	skin appendage conditions	skin and subcutaneous tissue disorders	787
skin disorder	dermal and epidermal conditions nec	epidermal and dermal conditions	skin and subcutaneous tissue disorders	172
photosensitivity reaction	photosensitivity and photodermatosis conditions	epidermal and dermal conditions	skin and subcutaneous tissue disorders	26
rash	rashes, eruptions and exanthems nec	epidermal and dermal conditions	skin and subcutaneous tissue disorders	975
skin lesion	dermal and epidermal conditions nec	epidermal and dermal conditions	skin and subcutaneous tissue disorders	58
drug eruption	dermatitis ascribed to specific agent	epidermal and dermal conditions	skin and subcutaneous tissue disorders	60
alopecia	alopecias	skin appendage conditions	skin and subcutaneous tissue disorders	787
pruritus	pruritus nec	epidermal and dermal conditions	skin and subcutaneous tissue disorders	458
night sweats	apocrine and eccrine gland disorders	skin appendage conditions	skin and subcutaneous tissue disorders	32
stevens-johnson syndrome	bullous conditions	epidermal and dermal conditions	skin and subcutaneous tissue disorders	145
rash maculo-papular	rashes, eruptions and exanthems nec	epidermal and dermal conditions	skin and subcutaneous tissue disorders	88
alopecia	alopecias	skin appendage conditions	skin and subcutaneous tissue disorders	787
dermatitis bullous	bullous conditions	epidermal and dermal conditions	skin and subcutaneous tissue disorders	56
dermatitis bullous	bullous conditions	epidermal and dermal conditions	skin and subcutaneous tissue disorders	56
alopecia	alopecias	skin appendage conditions	skin and subcutaneous tissue disorders	787
blister	bullous conditions	epidermal and dermal conditions	skin and subcutaneous tissue disorders	90
erythema	erythemas	epidermal and dermal conditions	skin and subcutaneous tissue disorders	255
pruritus	pruritus nec	epidermal and dermal conditions	skin and subcutaneous tissue disorders	458
stevens-johnson syndrome	bullous conditions	epidermal and dermal conditions	skin and subcutaneous tissue disorders	145
skin disorder	dermal and epidermal conditions nec	epidermal and dermal conditions	skin and subcutaneous tissue disorders	172
pruritus	pruritus nec	epidermal and dermal conditions	skin and subcutaneous tissue disorders	458
alopecia	alopecias	skin appendage conditions	skin and subcutaneous tissue disorders	787
rash maculo-papular	rashes, eruptions and exanthems nec	epidermal and dermal conditions	skin and subcutaneous tissue disorders	88
alopecia	alopecias	skin appendage conditions	skin and subcutaneous tissue disorders	787
skin toxicity	dermal and epidermal conditions nec	epidermal and dermal conditions	skin and subcutaneous tissue disorders	84
alopecia	alopecias	skin appendage conditions	skin and subcutaneous tissue disorders	787
toxic epidermal necrolysis	bullous conditions	epidermal and dermal conditions	skin and subcutaneous tissue disorders	96
toxic epidermal necrolysis	bullous conditions	epidermal and dermal conditions	skin and subcutaneous tissue disorders	96
erythema	erythemas	epidermal and dermal conditions	skin and subcutaneous tissue disorders	255
dermatitis bullous	bullous conditions	epidermal and dermal conditions	skin and subcutaneous tissue disorders	56
erythema	erythemas	epidermal and dermal conditions	skin and subcutaneous tissue disorders	255
toxic epidermal necrolysis	bullous conditions	epidermal and dermal conditions	skin and subcutaneous tissue disorders	96
drug reaction with eosinophilia and systemic symptoms	dermatitis ascribed to specific agent	epidermal and dermal conditions	skin and subcutaneous tissue disorders	29
skin reaction	dermal and epidermal conditions nec	epidermal and dermal conditions	skin and subcutaneous tissue disorders	63
toxic erythema of chemotherapy	dermatitis ascribed to specific agent	epidermal and dermal conditions	skin and subcutaneous tissue disorders	16
rash	rashes, eruptions and exanthems nec	epidermal and dermal conditions	skin and subcutaneous tissue disorders	975
alopecia	alopecias	skin appendage conditions	skin and subcutaneous tissue disorders	787
rash	rashes, eruptions and exanthems nec	epidermal and dermal conditions	skin and subcutaneous tissue disorders	975
alopecia	alopecias	skin appendage conditions	skin and subcutaneous tissue disorders	787
rash	rashes, eruptions and exanthems nec	epidermal and dermal conditions	skin and subcutaneous tissue disorders	975
rash	rashes, eruptions and exanthems nec	epidermal and dermal conditions	skin and subcutaneous tissue disorders	975
stevens-johnson syndrome	bullous conditions	epidermal and dermal conditions	skin and subcutaneous tissue disorders	145
dry skin	dermal and epidermal conditions nec	epidermal and dermal conditions	skin and subcutaneous tissue disorders	112
skin discolouration	dermal and epidermal conditions nec	epidermal and dermal conditions	skin and subcutaneous tissue disorders	59
pruritus	pruritus nec	epidermal and dermal conditions	skin and subcutaneous tissue disorders	458
rash	rashes, eruptions and exanthems nec	epidermal and dermal conditions	skin and subcutaneous tissue disorders	975
rash	rashes, eruptions and exanthems nec	epidermal and dermal conditions	skin and subcutaneous tissue disorders	975
alopecia	alopecias	skin appendage conditions	skin and subcutaneous tissue disorders	787
dermatitis acneiform	acnes	skin appendage conditions	skin and subcutaneous tissue disorders	14
rash	rashes, eruptions and exanthems nec	epidermal and dermal conditions	skin and subcutaneous tissue disorders	975
alopecia	alopecias	skin appendage conditions	skin and subcutaneous tissue disorders	787
alopecia	alopecias	skin appendage conditions	skin and subcutaneous tissue disorders	787
alopecia	alopecias	skin appendage conditions	skin and subcutaneous tissue disorders	787
alopecia	alopecias	skin appendage conditions	skin and subcutaneous tissue disorders	787
alopecia	alopecias	skin appendage conditions	skin and subcutaneous tissue disorders	787
alopecia	alopecias	skin appendage conditions	skin and subcutaneous tissue disorders	787
skin disorder	dermal and epidermal conditions nec	epidermal and dermal conditions	skin and subcutaneous tissue disorders	172
alopecia	alopecias	skin appendage conditions	skin and subcutaneous tissue disorders	787
alopecia	alopecias	skin appendage conditions	skin and subcutaneous tissue disorders	787
skin disorder	dermal and epidermal conditions nec	epidermal and dermal conditions	skin and subcutaneous tissue disorders	172
skin toxicity	dermal and epidermal conditions nec	epidermal and dermal conditions	skin and subcutaneous tissue disorders	84
rash	rashes, eruptions and exanthems nec	epidermal and dermal conditions	skin and subcutaneous tissue disorders	975
rash	rashes, eruptions and exanthems nec	epidermal and dermal conditions	skin and subcutaneous tissue disorders	975
alopecia	alopecias	skin appendage conditions	skin and subcutaneous tissue disorders	787
rash	rashes, eruptions and exanthems nec	epidermal and dermal conditions	skin and subcutaneous tissue disorders	975
dry skin	dermal and epidermal conditions nec	epidermal and dermal conditions	skin and subcutaneous tissue disorders	112
alopecia	alopecias	skin appendage conditions	skin and subcutaneous tissue disorders	787
rash	rashes, eruptions and exanthems nec	epidermal and dermal conditions	skin and subcutaneous tissue disorders	975
alopecia	alopecias	skin appendage conditions	skin and subcutaneous tissue disorders	787
drug eruption	dermatitis ascribed to specific agent	epidermal and dermal conditions	skin and subcutaneous tissue disorders	60
rash	rashes, eruptions and exanthems nec	epidermal and dermal conditions	skin and subcutaneous tissue disorders	975
alopecia	alopecias	skin appendage conditions	skin and subcutaneous tissue disorders	787
alopecia	alopecias	skin appendage conditions	skin and subcutaneous tissue disorders	787
skin discolouration	dermal and epidermal conditions nec	epidermal and dermal conditions	skin and subcutaneous tissue disorders	59
dry skin	dermal and epidermal conditions nec	epidermal and dermal conditions	skin and subcutaneous tissue disorders	112
rash pruritic	rashes, eruptions and exanthems nec	epidermal and dermal conditions	skin and subcutaneous tissue disorders	94
alopecia	alopecias	skin appendage conditions	skin and subcutaneous tissue disorders	787
erythema	erythemas	epidermal and dermal conditions	skin and subcutaneous tissue disorders	255
skin exfoliation	exfoliative conditions	epidermal and dermal conditions	skin and subcutaneous tissue disorders	97
pruritus	pruritus nec	epidermal and dermal conditions	skin and subcutaneous tissue disorders	458
rash	rashes, eruptions and exanthems nec	epidermal and dermal conditions	skin and subcutaneous tissue disorders	975
rash	rashes, eruptions and exanthems nec	epidermal and dermal conditions	skin and subcutaneous tissue disorders	975
pruritus	pruritus nec	epidermal and dermal conditions	skin and subcutaneous tissue disorders	458
alopecia	alopecias	skin appendage conditions	skin and subcutaneous tissue disorders	787
rash	rashes, eruptions and exanthems nec	epidermal and dermal conditions	skin and subcutaneous tissue disorders	975
alopecia	alopecias	skin appendage conditions	skin and subcutaneous tissue disorders	787
skin disorder	dermal and epidermal conditions nec	epidermal and dermal conditions	skin and subcutaneous tissue disorders	172
skin disorder	dermal and epidermal conditions nec	epidermal and dermal conditions	skin and subcutaneous tissue disorders	172
skin disorder	dermal and epidermal conditions nec	epidermal and dermal conditions	skin and subcutaneous tissue disorders	172
alopecia	alopecias	skin appendage conditions	skin and subcutaneous tissue disorders	787
alopecia	alopecias	skin appendage conditions	skin and subcutaneous tissue disorders	787
hair growth abnormal	pilar disorders nec	skin appendage conditions	skin and subcutaneous tissue disorders	14
rash	rashes, eruptions and exanthems nec	epidermal and dermal conditions	skin and subcutaneous tissue disorders	975
rash maculo-papular	rashes, eruptions and exanthems nec	epidermal and dermal conditions	skin and subcutaneous tissue disorders	88
rash	rashes, eruptions and exanthems nec	epidermal and dermal conditions	skin and subcutaneous tissue disorders	975
rash	rashes, eruptions and exanthems nec	epidermal and dermal conditions	skin and subcutaneous tissue disorders	975
dry skin	dermal and epidermal conditions nec	epidermal and dermal conditions	skin and subcutaneous tissue disorders	112
rash	rashes, eruptions and exanthems nec	epidermal and dermal conditions	skin and subcutaneous tissue disorders	975
rash maculo-papular	rashes, eruptions and exanthems nec	epidermal and dermal conditions	skin and subcutaneous tissue disorders	88
pruritus	pruritus nec	epidermal and dermal conditions	skin and subcutaneous tissue disorders	458
rash	rashes, eruptions and exanthems nec	epidermal and dermal conditions	skin and subcutaneous tissue disorders	975
pruritus	pruritus nec	epidermal and dermal conditions	skin and subcutaneous tissue disorders	458
dermatitis	dermatitis and eczema	epidermal and dermal conditions	skin and subcutaneous tissue disorders	43
rash maculo-papular	rashes, eruptions and exanthems nec	epidermal and dermal conditions	skin and subcutaneous tissue disorders	88
pruritus	pruritus nec	epidermal and dermal conditions	skin and subcutaneous tissue disorders	458
rash	rashes, eruptions and exanthems nec	epidermal and dermal conditions	skin and subcutaneous tissue disorders	975
drug eruption	dermatitis ascribed to specific agent	epidermal and dermal conditions	skin and subcutaneous tissue disorders	60
alopecia	alopecias	skin appendage conditions	skin and subcutaneous tissue disorders	787
alopecia	alopecias	skin appendage conditions	skin and subcutaneous tissue disorders	787
pigmentation disorder	pigmentation changes nec	pigmentation disorders	skin and subcutaneous tissue disorders	24
pruritus	pruritus nec	epidermal and dermal conditions	skin and subcutaneous tissue disorders	458
alopecia	alopecias	skin appendage conditions	skin and subcutaneous tissue disorders	787
skin disorder	dermal and epidermal conditions nec	epidermal and dermal conditions	skin and subcutaneous tissue disorders	172
alopecia	alopecias	skin appendage conditions	skin and subcutaneous tissue disorders	787
skin ulcer	skin and subcutaneous tissue ulcerations	skin and subcutaneous tissue disorders nec	skin and subcutaneous tissue disorders	27
skin disorder	dermal and epidermal conditions nec	epidermal and dermal conditions	skin and subcutaneous tissue disorders	172
rash	rashes, eruptions and exanthems nec	epidermal and dermal conditions	skin and subcutaneous tissue disorders	975
alopecia	alopecias	skin appendage conditions	skin and subcutaneous tissue disorders	787
stevens-johnson syndrome	bullous conditions	epidermal and dermal conditions	skin and subcutaneous tissue disorders	145
erythema	erythemas	epidermal and dermal conditions	skin and subcutaneous tissue disorders	255
rash	rashes, eruptions and exanthems nec	epidermal and dermal conditions	skin and subcutaneous tissue disorders	975
pigmentation disorder	pigmentation changes nec	pigmentation disorders	skin and subcutaneous tissue disorders	24
photosensitivity reaction	photosensitivity and photodermatosis conditions	epidermal and dermal conditions	skin and subcutaneous tissue disorders	26
alopecia	alopecias	skin appendage conditions	skin and subcutaneous tissue disorders	787
rash	rashes, eruptions and exanthems nec	epidermal and dermal conditions	skin and subcutaneous tissue disorders	975
erythema	erythemas	epidermal and dermal conditions	skin and subcutaneous tissue disorders	255
rash	rashes, eruptions and exanthems nec	epidermal and dermal conditions	skin and subcutaneous tissue disorders	975
alopecia	alopecias	skin appendage conditions	skin and subcutaneous tissue disorders	787
rash	rashes, eruptions and exanthems nec	epidermal and dermal conditions	skin and subcutaneous tissue disorders	975
rash	rashes, eruptions and exanthems nec	epidermal and dermal conditions	skin and subcutaneous tissue disorders	975
rash	rashes, eruptions and exanthems nec	epidermal and dermal conditions	skin and subcutaneous tissue disorders	975
alopecia	alopecias	skin appendage conditions	skin and subcutaneous tissue disorders	787
pruritus	pruritus nec	epidermal and dermal conditions	skin and subcutaneous tissue disorders	458
rash	rashes, eruptions and exanthems nec	epidermal and dermal conditions	skin and subcutaneous tissue disorders	975
rash	rashes, eruptions and exanthems nec	epidermal and dermal conditions	skin and subcutaneous tissue disorders	975
skin discolouration	dermal and epidermal conditions nec	epidermal and dermal conditions	skin and subcutaneous tissue disorders	59
drug eruption	dermatitis ascribed to specific agent	epidermal and dermal conditions	skin and subcutaneous tissue disorders	60
skin toxicity	dermal and epidermal conditions nec	epidermal and dermal conditions	skin and subcutaneous tissue disorders	84
stevens-johnson syndrome	bullous conditions	epidermal and dermal conditions	skin and subcutaneous tissue disorders	145
rash	rashes, eruptions and exanthems nec	epidermal and dermal conditions	skin and subcutaneous tissue disorders	975
stevens-johnson syndrome	bullous conditions	epidermal and dermal conditions	skin and subcutaneous tissue disorders	145
toxic erythema of chemotherapy	dermatitis ascribed to specific agent	epidermal and dermal conditions	skin and subcutaneous tissue disorders	16
rash	rashes, eruptions and exanthems nec	epidermal and dermal conditions	skin and subcutaneous tissue disorders	975
skin ulcer	skin and subcutaneous tissue ulcerations	skin and subcutaneous tissue disorders nec	skin and subcutaneous tissue disorders	27
rash	rashes, eruptions and exanthems nec	epidermal and dermal conditions	skin and subcutaneous tissue disorders	975
rash vesicular	rashes, eruptions and exanthems nec	epidermal and dermal conditions	skin and subcutaneous tissue disorders	22
photosensitivity reaction	photosensitivity and photodermatosis conditions	epidermal and dermal conditions	skin and subcutaneous tissue disorders	26
dry skin	dermal and epidermal conditions nec	epidermal and dermal conditions	skin and subcutaneous tissue disorders	112
alopecia	alopecias	skin appendage conditions	skin and subcutaneous tissue disorders	787
rash	rashes, eruptions and exanthems nec	epidermal and dermal conditions	skin and subcutaneous tissue disorders	975
rash	rashes, eruptions and exanthems nec	epidermal and dermal conditions	skin and subcutaneous tissue disorders	975
stevens-johnson syndrome	bullous conditions	epidermal and dermal conditions	skin and subcutaneous tissue disorders	145
rash	rashes, eruptions and exanthems nec	epidermal and dermal conditions	skin and subcutaneous tissue disorders	975
dermatitis bullous	bullous conditions	epidermal and dermal conditions	skin and subcutaneous tissue disorders	56
pigmentation disorder	pigmentation changes nec	pigmentation disorders	skin and subcutaneous tissue disorders	24
rash	rashes, eruptions and exanthems nec	epidermal and dermal conditions	skin and subcutaneous tissue disorders	975
pruritus	pruritus nec	epidermal and dermal conditions	skin and subcutaneous tissue disorders	458
erythema	erythemas	epidermal and dermal conditions	skin and subcutaneous tissue disorders	255
stevens-johnson syndrome	bullous conditions	epidermal and dermal conditions	skin and subcutaneous tissue disorders	145
rash maculo-papular	rashes, eruptions and exanthems nec	epidermal and dermal conditions	skin and subcutaneous tissue disorders	88
drug eruption	dermatitis ascribed to specific agent	epidermal and dermal conditions	skin and subcutaneous tissue disorders	60
pruritus	pruritus nec	epidermal and dermal conditions	skin and subcutaneous tissue disorders	458
rash	rashes, eruptions and exanthems nec	epidermal and dermal conditions	skin and subcutaneous tissue disorders	975
skin lesion	dermal and epidermal conditions nec	epidermal and dermal conditions	skin and subcutaneous tissue disorders	58
skin ulcer	skin and subcutaneous tissue ulcerations	skin and subcutaneous tissue disorders nec	skin and subcutaneous tissue disorders	27
alopecia	alopecias	skin appendage conditions	skin and subcutaneous tissue disorders	787
blister	bullous conditions	epidermal and dermal conditions	skin and subcutaneous tissue disorders	90
pruritus	pruritus nec	epidermal and dermal conditions	skin and subcutaneous tissue disorders	458
rash	rashes, eruptions and exanthems nec	epidermal and dermal conditions	skin and subcutaneous tissue disorders	975
dry skin	dermal and epidermal conditions nec	epidermal and dermal conditions	skin and subcutaneous tissue disorders	112
pruritus	pruritus nec	epidermal and dermal conditions	skin and subcutaneous tissue disorders	458
skin ulcer	skin and subcutaneous tissue ulcerations	skin and subcutaneous tissue disorders nec	skin and subcutaneous tissue disorders	27
rash papular	rashes, eruptions and exanthems nec	epidermal and dermal conditions	skin and subcutaneous tissue disorders	19
pruritus	pruritus nec	epidermal and dermal conditions	skin and subcutaneous tissue disorders	458
erythema	erythemas	epidermal and dermal conditions	skin and subcutaneous tissue disorders	255
dermatitis bullous	bullous conditions	epidermal and dermal conditions	skin and subcutaneous tissue disorders	56
skin disorder	dermal and epidermal conditions nec	epidermal and dermal conditions	skin and subcutaneous tissue disorders	172
rash	rashes, eruptions and exanthems nec	epidermal and dermal conditions	skin and subcutaneous tissue disorders	975
skin disorder	dermal and epidermal conditions nec	epidermal and dermal conditions	skin and subcutaneous tissue disorders	172
erythema	erythemas	epidermal and dermal conditions	skin and subcutaneous tissue disorders	255
rash	rashes, eruptions and exanthems nec	epidermal and dermal conditions	skin and subcutaneous tissue disorders	975
skin lesion	dermal and epidermal conditions nec	epidermal and dermal conditions	skin and subcutaneous tissue disorders	58
pigmentation disorder	pigmentation changes nec	pigmentation disorders	skin and subcutaneous tissue disorders	24
alopecia	alopecias	skin appendage conditions	skin and subcutaneous tissue disorders	787
drug reaction with eosinophilia and systemic symptoms	dermatitis ascribed to specific agent	epidermal and dermal conditions	skin and subcutaneous tissue disorders	29
night sweats	apocrine and eccrine gland disorders	skin appendage conditions	skin and subcutaneous tissue disorders	32
erythema	erythemas	epidermal and dermal conditions	skin and subcutaneous tissue disorders	255
pruritus	pruritus nec	epidermal and dermal conditions	skin and subcutaneous tissue disorders	458
skin disorder	dermal and epidermal conditions nec	epidermal and dermal conditions	skin and subcutaneous tissue disorders	172
dermatitis exfoliative generalised	exfoliative conditions	epidermal and dermal conditions	skin and subcutaneous tissue disorders	32
alopecia	alopecias	skin appendage conditions	skin and subcutaneous tissue disorders	787
dry skin	dermal and epidermal conditions nec	epidermal and dermal conditions	skin and subcutaneous tissue disorders	112
alopecia	alopecias	skin appendage conditions	skin and subcutaneous tissue disorders	787
rash	rashes, eruptions and exanthems nec	epidermal and dermal conditions	skin and subcutaneous tissue disorders	975
pruritus	pruritus nec	epidermal and dermal conditions	skin and subcutaneous tissue disorders	458
rash maculo-papular	rashes, eruptions and exanthems nec	epidermal and dermal conditions	skin and subcutaneous tissue disorders	88
erythema multiforme	bullous conditions	epidermal and dermal conditions	skin and subcutaneous tissue disorders	25
alopecia	alopecias	skin appendage conditions	skin and subcutaneous tissue disorders	787
pruritus	pruritus nec	epidermal and dermal conditions	skin and subcutaneous tissue disorders	458
skin reaction	dermal and epidermal conditions nec	epidermal and dermal conditions	skin and subcutaneous tissue disorders	63
rash	rashes, eruptions and exanthems nec	epidermal and dermal conditions	skin and subcutaneous tissue disorders	975
alopecia	alopecias	skin appendage conditions	skin and subcutaneous tissue disorders	787
alopecia	alopecias	skin appendage conditions	skin and subcutaneous tissue disorders	787
rash	rashes, eruptions and exanthems nec	epidermal and dermal conditions	skin and subcutaneous tissue disorders	975
cutaneous symptom	skin and subcutaneous conditions nec	skin and subcutaneous tissue disorders nec	skin and subcutaneous tissue disorders	7
rash	rashes, eruptions and exanthems nec	epidermal and dermal conditions	skin and subcutaneous tissue disorders	975
alopecia	alopecias	skin appendage conditions	skin and subcutaneous tissue disorders	787
palmar-plantar erythrodysaesthesia syndrome	dermatitis ascribed to specific agent	epidermal and dermal conditions	skin and subcutaneous tissue disorders	43
rash	rashes, eruptions and exanthems nec	epidermal and dermal conditions	skin and subcutaneous tissue disorders	975
rash	rashes, eruptions and exanthems nec	epidermal and dermal conditions	skin and subcutaneous tissue disorders	975
photosensitivity reaction	photosensitivity and photodermatosis conditions	epidermal and dermal conditions	skin and subcutaneous tissue disorders	26
alopecia	alopecias	skin appendage conditions	skin and subcutaneous tissue disorders	787
toxic epidermal necrolysis	bullous conditions	epidermal and dermal conditions	skin and subcutaneous tissue disorders	96
symmetrical drug-related intertriginous and flexural exanthema	dermatitis ascribed to specific agent	epidermal and dermal conditions	skin and subcutaneous tissue disorders	9
alopecia	alopecias	skin appendage conditions	skin and subcutaneous tissue disorders	787
alopecia	alopecias	skin appendage conditions	skin and subcutaneous tissue disorders	787
toxic epidermal necrolysis	bullous conditions	epidermal and dermal conditions	skin and subcutaneous tissue disorders	96
stevens-johnson syndrome	bullous conditions	epidermal and dermal conditions	skin and subcutaneous tissue disorders	145
alopecia	alopecias	skin appendage conditions	skin and subcutaneous tissue disorders	787
cutaneous symptom	skin and subcutaneous conditions nec	skin and subcutaneous tissue disorders nec	skin and subcutaneous tissue disorders	7
blister	bullous conditions	epidermal and dermal conditions	skin and subcutaneous tissue disorders	90
skin disorder	dermal and epidermal conditions nec	epidermal and dermal conditions	skin and subcutaneous tissue disorders	172
rash pruritic	rashes, eruptions and exanthems nec	epidermal and dermal conditions	skin and subcutaneous tissue disorders	94
alopecia	alopecias	skin appendage conditions	skin and subcutaneous tissue disorders	787
skin erosion	skin and subcutaneous tissue ulcerations	skin and subcutaneous tissue disorders nec	skin and subcutaneous tissue disorders	10
skin ulcer	skin and subcutaneous tissue ulcerations	skin and subcutaneous tissue disorders nec	skin and subcutaneous tissue disorders	27
skin discolouration	dermal and epidermal conditions nec	epidermal and dermal conditions	skin and subcutaneous tissue disorders	59
dry skin	dermal and epidermal conditions nec	epidermal and dermal conditions	skin and subcutaneous tissue disorders	112
rash	rashes, eruptions and exanthems nec	epidermal and dermal conditions	skin and subcutaneous tissue disorders	975
pruritus	pruritus nec	epidermal and dermal conditions	skin and subcutaneous tissue disorders	458
rash	rashes, eruptions and exanthems nec	epidermal and dermal conditions	skin and subcutaneous tissue disorders	975
pruritus	pruritus nec	epidermal and dermal conditions	skin and subcutaneous tissue disorders	458
alopecia	alopecias	skin appendage conditions	skin and subcutaneous tissue disorders	787
rash	rashes, eruptions and exanthems nec	epidermal and dermal conditions	skin and subcutaneous tissue disorders	975
alopecia	alopecias	skin appendage conditions	skin and subcutaneous tissue disorders	787
alopecia	alopecias	skin appendage conditions	skin and subcutaneous tissue disorders	787
skin lesion	dermal and epidermal conditions nec	epidermal and dermal conditions	skin and subcutaneous tissue disorders	58
rash	rashes, eruptions and exanthems nec	epidermal and dermal conditions	skin and subcutaneous tissue disorders	975
alopecia	alopecias	skin appendage conditions	skin and subcutaneous tissue disorders	787
alopecia	alopecias	skin appendage conditions	skin and subcutaneous tissue disorders	787
stevens-johnson syndrome	bullous conditions	epidermal and dermal conditions	skin and subcutaneous tissue disorders	145
alopecia	alopecias	skin appendage conditions	skin and subcutaneous tissue disorders	787
erythema multiforme	bullous conditions	epidermal and dermal conditions	skin and subcutaneous tissue disorders	25
skin disorder	dermal and epidermal conditions nec	epidermal and dermal conditions	skin and subcutaneous tissue disorders	172
rash	rashes, eruptions and exanthems nec	epidermal and dermal conditions	skin and subcutaneous tissue disorders	975
alopecia	alopecias	skin appendage conditions	skin and subcutaneous tissue disorders	787
pruritus	pruritus nec	epidermal and dermal conditions	skin and subcutaneous tissue disorders	458
skin disorder	dermal and epidermal conditions nec	epidermal and dermal conditions	skin and subcutaneous tissue disorders	172
acute generalised exanthematous pustulosis	pustular conditions	epidermal and dermal conditions	skin and subcutaneous tissue disorders	10
skin disorder	dermal and epidermal conditions nec	epidermal and dermal conditions	skin and subcutaneous tissue disorders	172
drug eruption	dermatitis ascribed to specific agent	epidermal and dermal conditions	skin and subcutaneous tissue disorders	60
skin erosion	skin and subcutaneous tissue ulcerations	skin and subcutaneous tissue disorders nec	skin and subcutaneous tissue disorders	10
rash	rashes, eruptions and exanthems nec	epidermal and dermal conditions	skin and subcutaneous tissue disorders	975
alopecia	alopecias	skin appendage conditions	skin and subcutaneous tissue disorders	787
erythema	erythemas	epidermal and dermal conditions	skin and subcutaneous tissue disorders	255
skin exfoliation	exfoliative conditions	epidermal and dermal conditions	skin and subcutaneous tissue disorders	97
dermatitis bullous	bullous conditions	epidermal and dermal conditions	skin and subcutaneous tissue disorders	56
blister	bullous conditions	epidermal and dermal conditions	skin and subcutaneous tissue disorders	90
skin exfoliation	exfoliative conditions	epidermal and dermal conditions	skin and subcutaneous tissue disorders	97
erythema	erythemas	epidermal and dermal conditions	skin and subcutaneous tissue disorders	255
alopecia	alopecias	skin appendage conditions	skin and subcutaneous tissue disorders	787
rash	rashes, eruptions and exanthems nec	epidermal and dermal conditions	skin and subcutaneous tissue disorders	975
alopecia	alopecias	skin appendage conditions	skin and subcutaneous tissue disorders	787
pigmentation disorder	pigmentation changes nec	pigmentation disorders	skin and subcutaneous tissue disorders	24
alopecia	alopecias	skin appendage conditions	skin and subcutaneous tissue disorders	787
dry skin	dermal and epidermal conditions nec	epidermal and dermal conditions	skin and subcutaneous tissue disorders	112
alopecia	alopecias	skin appendage conditions	skin and subcutaneous tissue disorders	787
rash	rashes, eruptions and exanthems nec	epidermal and dermal conditions	skin and subcutaneous tissue disorders	975
pruritus	pruritus nec	epidermal and dermal conditions	skin and subcutaneous tissue disorders	458
pruritus	pruritus nec	epidermal and dermal conditions	skin and subcutaneous tissue disorders	458
erythema	erythemas	epidermal and dermal conditions	skin and subcutaneous tissue disorders	255
rash	rashes, eruptions and exanthems nec	epidermal and dermal conditions	skin and subcutaneous tissue disorders	975
alopecia	alopecias	skin appendage conditions	skin and subcutaneous tissue disorders	787
alopecia	alopecias	skin appendage conditions	skin and subcutaneous tissue disorders	787
rash	rashes, eruptions and exanthems nec	epidermal and dermal conditions	skin and subcutaneous tissue disorders	975
skin disorder	dermal and epidermal conditions nec	epidermal and dermal conditions	skin and subcutaneous tissue disorders	172
skin disorder	dermal and epidermal conditions nec	epidermal and dermal conditions	skin and subcutaneous tissue disorders	172
alopecia	alopecias	skin appendage conditions	skin and subcutaneous tissue disorders	787
pruritus	pruritus nec	epidermal and dermal conditions	skin and subcutaneous tissue disorders	458
erythema	erythemas	epidermal and dermal conditions	skin and subcutaneous tissue disorders	255
skin reaction	dermal and epidermal conditions nec	epidermal and dermal conditions	skin and subcutaneous tissue disorders	63
dermatitis allergic	dermatitis and eczema	epidermal and dermal conditions	skin and subcutaneous tissue disorders	20
alopecia	alopecias	skin appendage conditions	skin and subcutaneous tissue disorders	787
pruritus	pruritus nec	epidermal and dermal conditions	skin and subcutaneous tissue disorders	458
rash	rashes, eruptions and exanthems nec	epidermal and dermal conditions	skin and subcutaneous tissue disorders	975
dermatitis	dermatitis and eczema	epidermal and dermal conditions	skin and subcutaneous tissue disorders	43
rash	rashes, eruptions and exanthems nec	epidermal and dermal conditions	skin and subcutaneous tissue disorders	975
rash pruritic	rashes, eruptions and exanthems nec	epidermal and dermal conditions	skin and subcutaneous tissue disorders	94
drug reaction with eosinophilia and systemic symptoms	dermatitis ascribed to specific agent	epidermal and dermal conditions	skin and subcutaneous tissue disorders	29
skin toxicity	dermal and epidermal conditions nec	epidermal and dermal conditions	skin and subcutaneous tissue disorders	84
rash erythematous	rashes, eruptions and exanthems nec	epidermal and dermal conditions	skin and subcutaneous tissue disorders	82
alopecia	alopecias	skin appendage conditions	skin and subcutaneous tissue disorders	787
pruritus	pruritus nec	epidermal and dermal conditions	skin and subcutaneous tissue disorders	458
rash	rashes, eruptions and exanthems nec	epidermal and dermal conditions	skin and subcutaneous tissue disorders	975
photosensitivity reaction	photosensitivity and photodermatosis conditions	epidermal and dermal conditions	skin and subcutaneous tissue disorders	26
stevens-johnson syndrome	bullous conditions	epidermal and dermal conditions	skin and subcutaneous tissue disorders	145
toxic epidermal necrolysis	bullous conditions	epidermal and dermal conditions	skin and subcutaneous tissue disorders	96
rash	rashes, eruptions and exanthems nec	epidermal and dermal conditions	skin and subcutaneous tissue disorders	975
toxic epidermal necrolysis	bullous conditions	epidermal and dermal conditions	skin and subcutaneous tissue disorders	96
alopecia	alopecias	skin appendage conditions	skin and subcutaneous tissue disorders	787
rash	rashes, eruptions and exanthems nec	epidermal and dermal conditions	skin and subcutaneous tissue disorders	975
pruritus	pruritus nec	epidermal and dermal conditions	skin and subcutaneous tissue disorders	458
rash	rashes, eruptions and exanthems nec	epidermal and dermal conditions	skin and subcutaneous tissue disorders	975
epidermal necrosis	dermal and epidermal conditions nec	epidermal and dermal conditions	skin and subcutaneous tissue disorders	14
lichenoid keratosis	hyperkeratoses	cornification and dystrophic skin disorders	skin and subcutaneous tissue disorders	11
erythema	erythemas	epidermal and dermal conditions	skin and subcutaneous tissue disorders	255
alopecia	alopecias	skin appendage conditions	skin and subcutaneous tissue disorders	787
pruritus	pruritus nec	epidermal and dermal conditions	skin and subcutaneous tissue disorders	458
erythema	erythemas	epidermal and dermal conditions	skin and subcutaneous tissue disorders	255
erythema	erythemas	epidermal and dermal conditions	skin and subcutaneous tissue disorders	255
alopecia	alopecias	skin appendage conditions	skin and subcutaneous tissue disorders	787
palmar-plantar erythrodysaesthesia syndrome	dermatitis ascribed to specific agent	epidermal and dermal conditions	skin and subcutaneous tissue disorders	43
rash	rashes, eruptions and exanthems nec	epidermal and dermal conditions	skin and subcutaneous tissue disorders	975
skin hyperpigmentation	hyperpigmentation disorders	pigmentation disorders	skin and subcutaneous tissue disorders	24
alopecia	alopecias	skin appendage conditions	skin and subcutaneous tissue disorders	787
alopecia	alopecias	skin appendage conditions	skin and subcutaneous tissue disorders	787
alopecia	alopecias	skin appendage conditions	skin and subcutaneous tissue disorders	787
alopecia	alopecias	skin appendage conditions	skin and subcutaneous tissue disorders	787
alopecia	alopecias	skin appendage conditions	skin and subcutaneous tissue disorders	787
rash	rashes, eruptions and exanthems nec	epidermal and dermal conditions	skin and subcutaneous tissue disorders	975
alopecia	alopecias	skin appendage conditions	skin and subcutaneous tissue disorders	787
skin disorder	dermal and epidermal conditions nec	epidermal and dermal conditions	skin and subcutaneous tissue disorders	172
acute generalised exanthematous pustulosis	pustular conditions	epidermal and dermal conditions	skin and subcutaneous tissue disorders	10
alopecia	alopecias	skin appendage conditions	skin and subcutaneous tissue disorders	787
alopecia	alopecias	skin appendage conditions	skin and subcutaneous tissue disorders	787
palmar-plantar erythrodysaesthesia syndrome	dermatitis ascribed to specific agent	epidermal and dermal conditions	skin and subcutaneous tissue disorders	43
rash	rashes, eruptions and exanthems nec	epidermal and dermal conditions	skin and subcutaneous tissue disorders	975
alopecia	alopecias	skin appendage conditions	skin and subcutaneous tissue disorders	787
rash	rashes, eruptions and exanthems nec	epidermal and dermal conditions	skin and subcutaneous tissue disorders	975
alopecia	alopecias	skin appendage conditions	skin and subcutaneous tissue disorders	787
alopecia	alopecias	skin appendage conditions	skin and subcutaneous tissue disorders	787
rash	rashes, eruptions and exanthems nec	epidermal and dermal conditions	skin and subcutaneous tissue disorders	975
onychoclasis	nail and nail bed conditions (excl infections and infestations)	skin appendage conditions	skin and subcutaneous tissue disorders	19
skin exfoliation	exfoliative conditions	epidermal and dermal conditions	skin and subcutaneous tissue disorders	97
rash	rashes, eruptions and exanthems nec	epidermal and dermal conditions	skin and subcutaneous tissue disorders	975
skin discolouration	dermal and epidermal conditions nec	epidermal and dermal conditions	skin and subcutaneous tissue disorders	59
[truncated: 2,513 more rows]

## Sheet: Supplementary Table 5
Supplementary Table 5. Primary data for the heatmap of ROR value.
PT	Belantamab mafodotin	Brentuximab vedotin	Enfortumab vedotin	Gemtuzumab ozogamicin	Loncastuximab tesirine	Sacituzumab govitecan	Tisotumab vedotin	Trastuzumab deruxtecan	Trastuzumab emtansine
acute generalised exanthematous pustulosis	\	\	5.27	\	\	\	\	\	\
alopecia	\	\	4.9	\	\	4.42	4.2	4.17	\
blister	\	\	4.74	\	8.78	\	\	\	\
cutaneous lupus erythematosus	\	\	\	\	\	\	\	\	6.61
cutaneous symptom	\	\	54.6	\	\	\	\	\	\
decubitus ulcer	\	\	3.64	\	\	\	\	\	\
dermatitis	\	2.7	3.82	\	\	\	\	\	\
dermatitis acneiform	\	\	\	\	\	\	\	\	4.41
dermatitis allergic	\	3	\	\	\	\	\	\	\
dermatitis bullous	\	2.84	3.32	\	\	\	\	\	\
dermatitis exfoliative	\	\	5.75	\	\	\	\	\	\
dermatitis exfoliative generalised	\	15.23	14.16	\	\	\	\	\	\
drug eruption	\	\	12.68	\	\	\	\	\	\
drug reaction with eosinophilia and systemic symptoms	\	2.26	\	\	\	\	\	\	\
dry skin	\	\	2.4	\	\	\	\	\	\
epidermal necrosis	\	1.59	47.23	\	\	\	\	\	\
erythema	\	\	2.31	\	\	\	\	\	\
erythema multiforme	\	\	4.84	\	\	\	\	\	\
exfoliative rash	\	\	23.5	\	\	\	\	\	\
hair growth abnormal	\	\	\	\	\	3.49	\	\	\
henoch-schonlein purpura	\	\	\	\	\	\	\	\	8.53
intertrigo	\	\	29.79	\	\	\	\	\	\
leukoderma	\	\	16.84	\	\	\	\	\	\
lichenoid keratosis	\	4.74	16.38	\	\	\	\	\	\
lymphomatoid papulosis	\	36.15	\	\	\	\	\	\	\
night sweats	\	2.3	\	\	\	\	\	\	\
onychoclasis	\	\	\	\	\	\	\	\	8.4
onycholysis	\	\	\	\	\	\	\	\	2.33
onychomadesis	\	\	\	\	\	\	\	\	7.24
palmar-plantar erythrodysaesthesia syndrome	\	\	\	\	\	\	\	\	2.79
pemphigoid	\	\	5.8	\	\	\	\	\	\
petechiae	\	\	\	5.2	\	\	\	\	3.41
photosensitivity reaction	5.1	\	\	\	8.99	\	\	\	\
pigmentation disorder	\	\	14.81	\	\	\	\	\	\
pruritus	\	\	3.44	\	\	\	\	\	\
rash	\	\	6.36	\	4.58	\	3.44	\	\
rash erythematous	\	\	4.92	\	\	\	4.35	\	\
rash maculo-papular	\	3.39	9	2.66	\	\	\	\	\
rash morbilliform	\	\	7.34	\	\	\	\	\	\
rash papular	\	\	2.87	\	\	\	\	\	\
rash pruritic	\	\	4.19	\	\	\	\	\	\
rash vesicular	\	\	12.82	\	75.8	\	\	\	\
severe cutaneous adverse reaction	\	\	94.2	\	\	\	\	\	\
sjs-ten overlap	\	\	94.89	\	\	\	\	\	\
skin discharge	\	23.67	\	\	\	\	\	\	\
skin discolouration	\	\	3.6	\	\	\	\	\	\
skin disorder	\	\	23.58	\	\	\	\	\	\
skin erosion	\	\	13.1	\	\	\	\	\	\
skin exfoliation	\	\	3.72	\	\	\	\	\	\
skin hyperpigmentation	\	\	4.67	\	\	\	\	2.61	\
skin lesion	\	\	2.7	\	\	\	\	\	\
skin reaction	\	2.3	14.27	\	\	\	\	\	\
skin toxicity	\	\	57.9	\	91.78	\	\	3.78	5.6
skin ulcer	\	\	2.14	\	\	\	\	\	\
spider naevus	\	\	\	\	\	\	\	\	44.6
stevens-johnson syndrome	\	2.49	25.75	\	\	\	8.5	\	\
subcutaneous emphysema	\	1.58	\	\	\	\	\	\	\
symmetrical drug-related intertriginous and flexural exanthema	\	\	59.44	\	\	\	\	\	\
telangiectasia	\	\	\	\	\	\	\	\	71.27
toxic epidermal necrolysis	\	\	29.16	\	\	\	\	\	\
toxic erythema of chemotherapy	\	\	33.55	\	\	\	\	\	\
toxic skin eruption	\	2.26	3.46	\	\	\	\	\	\

## Sheet:  Supplementary Table 6
Supplementary Table 6 Primary data of the onset time.
Primaryid	Treatments	Time	Gender	Age
187955905	belantamab mafodotin	270	M	76
197858604	belantamab mafodotin	31	M	71
198868372	belantamab mafodotin	41	M	68
201551025	belantamab mafodotin	14	F	58
203627333	belantamab mafodotin	93	\	\
206161153	belantamab mafodotin	2	M	65
206957472	belantamab mafodotin	42	\	\
207310542	belantamab mafodotin	21	\	\
208332853	belantamab mafodotin	14	\	\
208333653	belantamab mafodotin	21	\	\
208497472	belantamab mafodotin	11	\	\
208783262	belantamab mafodotin	22	\	\
211500116	belantamab mafodotin	19	\	\
213813104	belantamab mafodotin	5	\	\
222607212	belantamab mafodotin	7	\	\
100980135	brentuximab vedotin	37	F	18
101363633	brentuximab vedotin	8	F	64
101370162	brentuximab vedotin	26	F	28
101665311	brentuximab vedotin	26	F	72
101687132	brentuximab vedotin	35	F	62
101826882	brentuximab vedotin	132	F	71
101846413	brentuximab vedotin	49	F	15
102397743	brentuximab vedotin	23	M	7\
102700833	brentuximab vedotin	8	M	77
102726681	brentuximab vedotin	29	M	51
103782674	brentuximab vedotin	139	M	43
103901134	brentuximab vedotin	2	\	\
104044561	brentuximab vedotin	83	F	68
104587521	brentuximab vedotin	42	M	39
1047656210	brentuximab vedotin	7	\	\
104772862	brentuximab vedotin	110	M	26
105047101	brentuximab vedotin	21	M	46
105049781	brentuximab vedotin	3	M	33
105810103	brentuximab vedotin	119	M	51
105852324	brentuximab vedotin	5	\	\
105898311	brentuximab vedotin	14	M	49
107650872	brentuximab vedotin	2	F	65
109212804	brentuximab vedotin	86	\	\
109981663	brentuximab vedotin	31	M	79
110528783	brentuximab vedotin	78	F	69
110743831	brentuximab vedotin	169	M	3\
111479833	brentuximab vedotin	97	M	48
111701631	brentuximab vedotin	159	F	3\
112306692	brentuximab vedotin	13	\	\
112851904	brentuximab vedotin	391	\	\
113362765	brentuximab vedotin	7	\	\
113368075	brentuximab vedotin	4	\	\
113892381	brentuximab vedotin	42	M	32
114437171	brentuximab vedotin	21	F	39
116227311	brentuximab vedotin	23	M	75
116382085	brentuximab vedotin	10	\	\
116503722	brentuximab vedotin	68	\	\
116503883	brentuximab vedotin	12	F	\
116504112	brentuximab vedotin	4	\	\
117706992	brentuximab vedotin	21	\	\
118032557	brentuximab vedotin	14	F	38
119367221	brentuximab vedotin	21	\	\
121892732	brentuximab vedotin	7	\	\
122519791	brentuximab vedotin	21	M	36
122853941	brentuximab vedotin	21	M	36
123834341	brentuximab vedotin	4	\	\
124933085	brentuximab vedotin	172	M	54
125414562	brentuximab vedotin	8	\	\
125663522	brentuximab vedotin	21	\	\
126681631	brentuximab vedotin	6	\	\
127255961	brentuximab vedotin	10	\	\
127818272	brentuximab vedotin	8	\	\
128417751	brentuximab vedotin	80	M	47
128417831	brentuximab vedotin	19	F	86
129079401	brentuximab vedotin	48	\	\
129086795	brentuximab vedotin	67	M	28
129480234	brentuximab vedotin	1	\	\
129516917	brentuximab vedotin	15	F	85
130723231	brentuximab vedotin	8	F	38
131720543	brentuximab vedotin	511	\	\
131822026	brentuximab vedotin	93	M	46
131822341	brentuximab vedotin	20	\	\
132745032	brentuximab vedotin	58	\	\
132952044	brentuximab vedotin	70	M	64
133891512	brentuximab vedotin	56	M	72
133931062	brentuximab vedotin	21	M	58
134927403	brentuximab vedotin	3	M	47
137466112	brentuximab vedotin	103	M	72
1381710210	brentuximab vedotin	12	M	56
138365562	brentuximab vedotin	33	F	45
138371142	brentuximab vedotin	25	M	8\
138573073	brentuximab vedotin	61	F	67
138611895	brentuximab vedotin	1	F	36
139297492	brentuximab vedotin	23	F	4\
140515081	brentuximab vedotin	14	M	68
140537641	brentuximab vedotin	37	F	68
140749494	brentuximab vedotin	20	\	\
140870671	brentuximab vedotin	140	F	78
144043933	brentuximab vedotin	16	M	2\
144756802	brentuximab vedotin	22	M	58
145063402	brentuximab vedotin	40	F	26
145126686	brentuximab vedotin	335	F	26
145417873	brentuximab vedotin	50	M	8\
146102313	brentuximab vedotin	45	F	56
148968281	brentuximab vedotin	64	F	1\
149479762	brentuximab vedotin	42	\	\
149587572	brentuximab vedotin	6	M	49
149751091	brentuximab vedotin	21	F	52
151043532	brentuximab vedotin	45	F	66
151127281	brentuximab vedotin	21	M	24
152667583	brentuximab vedotin	91	M	1
152907592	brentuximab vedotin	84	F	22
154572781	brentuximab vedotin	12	M	35
154573491	brentuximab vedotin	54	F	3\
156142916	brentuximab vedotin	1	M	75
156868494	brentuximab vedotin	38	M	75
158087192	brentuximab vedotin	6	F	61
159020571	brentuximab vedotin	1	F	26
159979621	brentuximab vedotin	35	F	64
160005992	brentuximab vedotin	62	M	82
160272322	brentuximab vedotin	28	M	6
161489664	brentuximab vedotin	9	M	58
161756702	brentuximab vedotin	8	F	55
163168822	brentuximab vedotin	12	M	25
163737751	brentuximab vedotin	23	M	43
163800052	brentuximab vedotin	3	M	67
163958832	brentuximab vedotin	67	F	74
164275582	brentuximab vedotin	195	F	35
164887553	brentuximab vedotin	74	M	67
165044907	brentuximab vedotin	24	M	78
166478951	brentuximab vedotin	75	M	53
167267811	brentuximab vedotin	49	M	4\
167926541	brentuximab vedotin	413	F	26
168706801	brentuximab vedotin	10	M	32
170378965	brentuximab vedotin	733	M	47
170453651	brentuximab vedotin	19	F	37
171304414	brentuximab vedotin	18	M	44
171938982	brentuximab vedotin	14	F	8
172109621	brentuximab vedotin	63	M	49
172492533	brentuximab vedotin	31	M	3\
173623891	brentuximab vedotin	18	M	64
175883351	brentuximab vedotin	128	M	35
176000941	brentuximab vedotin	11	M	64
177483421	brentuximab vedotin	12	F	3\
178003233	brentuximab vedotin	5	F	69
178050756	brentuximab vedotin	3	F	8\
178362611	brentuximab vedotin	35	M	71
178920556	brentuximab vedotin	191	M	32
180885662	brentuximab vedotin	166	F	41
182296682	brentuximab vedotin	157	F	36
182709472	brentuximab vedotin	157	F	36
185075935	brentuximab vedotin	56	M	22
185129052	brentuximab vedotin	244	M	51
185468021	brentuximab vedotin	9	M	56
186015792	brentuximab vedotin	66	F	56
187183161	brentuximab vedotin	141	F	51
187275124	brentuximab vedotin	65	M	47
187417231	brentuximab vedotin	87	M	61
188016813	brentuximab vedotin	48	M	71
188502141	brentuximab vedotin	484	F	73
189710144	brentuximab vedotin	113	F	3\
189833084	brentuximab vedotin	158	M	65
190854061	brentuximab vedotin	7	M	\
191931942	brentuximab vedotin	21	M	29
192408151	brentuximab vedotin	48	M	29
194440823	brentuximab vedotin	27	F	19
194780601	brentuximab vedotin	36	M	73
194847462	brentuximab vedotin	110	F	56
194847491	brentuximab vedotin	79	M	27
196572691	brentuximab vedotin	11	F	76
197124493	brentuximab vedotin	30	F	63
197357732	brentuximab vedotin	35	M	68
199075861	brentuximab vedotin	21	M	29
199076221	brentuximab vedotin	14	F	23
199076231	brentuximab vedotin	21	M	41
199531611	brentuximab vedotin	21	M	68
201044511	brentuximab vedotin	11	F	29
201846551	brentuximab vedotin	70	M	57
206122871	brentuximab vedotin	26	M	43
206288052	brentuximab vedotin	2	M	34
206758373	brentuximab vedotin	34	M	76
208692351	brentuximab vedotin	8	M	53
208853073	brentuximab vedotin	16	M	63
212085821	brentuximab vedotin	28	F	61
212722971	brentuximab vedotin	21	F	69
213154882	brentuximab vedotin	20	F	73
214241431	brentuximab vedotin	8	F	5\
218107311	brentuximab vedotin	11	F	66
220133731	brentuximab vedotin	93	M	66
222624932	brentuximab vedotin	7	M	69
226471841	brentuximab vedotin	62	M	74
227900897	brentuximab vedotin	7	M	69
228089631	brentuximab vedotin	19	M	66
228631596	brentuximab vedotin	8	F	75
228847011	brentuximab vedotin	73	M	\
228847791	brentuximab vedotin	70	M	\
228847861	brentuximab vedotin	89	M	\
229257691	brentuximab vedotin	180	F	25
229451121	brentuximab vedotin	11	F	72
233472731	brentuximab vedotin	21	M	41
234335001	brentuximab vedotin	47	F	32
235607701	brentuximab vedotin	42	F	67
235766371	brentuximab vedotin	14	F	\
237029171	brentuximab vedotin	15	M	8\
238224651	brentuximab vedotin	258	F	75
238495731	brentuximab vedotin	6	M	36
238911941	brentuximab vedotin	727	M	35
2396888510	brentuximab vedotin	727	M	35
239875322	brentuximab vedotin	1	F	27
240102693	brentuximab vedotin	266	F	58
240149766	brentuximab vedotin	35	M	6\
240521412	brentuximab vedotin	9	F	37
240617481	brentuximab vedotin	20	F	5
240852762	brentuximab vedotin	15	F	85
240958701	brentuximab vedotin	11	F	66
240971321	brentuximab vedotin	87	M	61
240971371	brentuximab vedotin	11	F	66
240982061	brentuximab vedotin	10	M	32
241059961	brentuximab vedotin	10	M	32
242491787	brentuximab vedotin	7	M	48
242630002	brentuximab vedotin	118	M	62
242844611	brentuximab vedotin	17	M	31
242995141	brentuximab vedotin	22	M	16
243630183	brentuximab vedotin	21	F	69
243799122	brentuximab vedotin	91	M	61
244284551	brentuximab vedotin	12	F	17
245691681	brentuximab vedotin	11	M	37
245691711	brentuximab vedotin	33	M	78
246589371	brentuximab vedotin	49	M	6\
246866342	brentuximab vedotin	140	F	58
247134001	brentuximab vedotin	13	F	64
247181281	brentuximab vedotin	1	F	33
247213811	brentuximab vedotin	37	F	74
251262101	brentuximab vedotin	6	M	26
251357471	brentuximab vedotin	28	M	\
251449431	brentuximab vedotin	138	F	27
252350681	brentuximab vedotin	29	F	57
254337203	brentuximab vedotin	28	F	48
254401131	brentuximab vedotin	36	M	44
254419591	brentuximab vedotin	21	M	74
254510611	brentuximab vedotin	426	\	35
254528071	brentuximab vedotin	83	\	37
8131234	brentuximab vedotin	185	F	28
8204202	brentuximab vedotin	75	F	46
82571173	brentuximab vedotin	43	F	26
8352132	brentuximab vedotin	30	F	19
8367982	brentuximab vedotin	158	F	33
8422561	brentuximab vedotin	2	M	55
8428645	brentuximab vedotin	21	M	4\
8488422	brentuximab vedotin	536	F	\
8502670	brentuximab vedotin	4	M	\
8502671	brentuximab vedotin	2	F	64
85250902	brentuximab vedotin	21	F	36
86502293	brentuximab vedotin	168	F	48
87564412	brentuximab vedotin	116	F	33
87893871	brentuximab vedotin	38	M	37
87999223	brentuximab vedotin	11	M	55
88523024	brentuximab vedotin	12	F	16
89280964	brentuximab vedotin	29	M	66
89970443	brentuximab vedotin	415	M	51
90006672	brentuximab vedotin	17	M	49
90006852	brentuximab vedotin	11	M	56
90007102	brentuximab vedotin	104	M	12
90010002	brentuximab vedotin	59	M	2\
91660613	brentuximab vedotin	10	M	49
91740603	brentuximab vedotin	30	F	29
92267051	brentuximab vedotin	86	M	58
92834432	brentuximab vedotin	1	M	42
93122991	brentuximab vedotin	171	M	33
93570565	brentuximab vedotin	48	M	18
93786073	brentuximab vedotin	582	M	51
94078481	brentuximab vedotin	86	M	58
94349882	brentuximab vedotin	27	F	71
94942303	brentuximab vedotin	59	M	31
95002201	brentuximab vedotin	4	F	28
95930306	brentuximab vedotin	5	M	58
96341452	brentuximab vedotin	138	M	\
97359764	brentuximab vedotin	5	F	67
98464644	brentuximab vedotin	22	F	65
98496985	brentuximab vedotin	22	M	27
99125485	brentuximab vedotin	53	F	53
99134053	brentuximab vedotin	20	F	26
99158023	brentuximab vedotin	23	F	\
99287851	brentuximab vedotin	21	F	3\
99287971	brentuximab vedotin	69	M	21
172838197	enfortumab vedotin	11	M	75
174027625	enfortumab vedotin	14	M	85
174439351	enfortumab vedotin	14	M	72
175159028	enfortumab vedotin	7	M	59
175169116	enfortumab vedotin	11	M	72
175829932	enfortumab vedotin	10	F	64
175829941	enfortumab vedotin	1	M	54
176414853	enfortumab vedotin	14	M	6\
176440321	enfortumab vedotin	29	M	81
177226992	enfortumab vedotin	22	M	77
177281441	enfortumab vedotin	60	M	7\
1790728910	enfortumab vedotin	500	M	74
179344792	enfortumab vedotin	7	M	66
180138451	enfortumab vedotin	4	M	88
180249453	enfortumab vedotin	15	F	37
181085912	enfortumab vedotin	21	M	57
181155883	enfortumab vedotin	107	F	67
181197931	enfortumab vedotin	11	M	81
181338748	enfortumab vedotin	11	M	59
182663101	enfortumab vedotin	20	M	77
182665334	enfortumab vedotin	26	F	72
183021243	enfortumab vedotin	7	M	66
183021452	enfortumab vedotin	2	M	78
1837317711	enfortumab vedotin	19	M	73
183805272	enfortumab vedotin	9	M	85
184101202	enfortumab vedotin	45	M	81
184151341	enfortumab vedotin	35	M	83
186421852	enfortumab vedotin	131	M	6\
189529364	enfortumab vedotin	157	M	74
189973437	enfortumab vedotin	14	F	72
190586582	enfortumab vedotin	7	M	65
190727144	enfortumab vedotin	7	M	55
191259517	enfortumab vedotin	54	F	73
192413512	enfortumab vedotin	34	M	67
1931461012	enfortumab vedotin	9	M	68
194215911	enfortumab vedotin	19	M	74
194402891	enfortumab vedotin	11	M	\
194621621	enfortumab vedotin	7	M	69
194621712	enfortumab vedotin	12	F	82
194621731	enfortumab vedotin	7	M	\
194621771	enfortumab vedotin	308	M	9\
194622102	enfortumab vedotin	13	F	71
194671462	enfortumab vedotin	38	F	85
194960683	enfortumab vedotin	17	M	78
196292611	enfortumab vedotin	11	M	78
196400222	enfortumab vedotin	42	M	66
196504681	enfortumab vedotin	63	M	74
196515011	enfortumab vedotin	32	M	64
197158131	enfortumab vedotin	18	M	71
197167291	enfortumab vedotin	15	M	73
197349301	enfortumab vedotin	20	M	72
197680017	enfortumab vedotin	16	M	7\
198242898	enfortumab vedotin	11	M	73
198551688	enfortumab vedotin	11	M	75
1985584112	enfortumab vedotin	14	M	62
198893951	enfortumab vedotin	14	M	65
199005857	enfortumab vedotin	16	M	72
199140661	enfortumab vedotin	71	M	84
199434211	enfortumab vedotin	5	M	73
200762234	enfortumab vedotin	17	M	72
200770784	enfortumab vedotin	56	M	78
200903246	enfortumab vedotin	52	F	63
201202751	enfortumab vedotin	20	F	73
2012524413	enfortumab vedotin	4	M	72
2012968314	enfortumab vedotin	11	M	63
201300392	enfortumab vedotin	13	M	83
201703681	enfortumab vedotin	18	M	86
201808913	enfortumab vedotin	53	M	75
201874021	enfortumab vedotin	18	M	86
201987685	enfortumab vedotin	14	M	63
2021283416	enfortumab vedotin	9	M	66
2022617212	enfortumab vedotin	7	F	85
202338837	enfortumab vedotin	3	M	67
202352204	enfortumab vedotin	13	M	44
202352211	enfortumab vedotin	14	M	57
202352291	enfortumab vedotin	14	M	69
202457225	enfortumab vedotin	1	M	73
202460041	enfortumab vedotin	127	F	73
202965453	enfortumab vedotin	8	M	68
2031526412	enfortumab vedotin	12	M	8\
203164719	enfortumab vedotin	19	M	76
203214584	enfortumab vedotin	15	F	61
203264048	enfortumab vedotin	3	M	8\
2032688611	enfortumab vedotin	8	M	72
203347694	enfortumab vedotin	13	F	77
203348708	enfortumab vedotin	9	M	87
2033996611	enfortumab vedotin	6	M	8\
203409774	enfortumab vedotin	46	M	63
203492442	enfortumab vedotin	14	M	65
203638213	enfortumab vedotin	158	M	79
203734587	enfortumab vedotin	5	M	8\
204090076	enfortumab vedotin	11	M	75
204090313	enfortumab vedotin	54	M	68
204157125	enfortumab vedotin	1	M	75
2042912234	enfortumab vedotin	14	M	65
204480974	enfortumab vedotin	14	F	74
204541677	enfortumab vedotin	2	M	74
204605576	enfortumab vedotin	10	M	79
204677797	enfortumab vedotin	2	M	65
204679752	enfortumab vedotin	14	M	75
204732355	enfortumab vedotin	7	M	69
204795901	enfortumab vedotin	11	F	78
204832834	enfortumab vedotin	7	F	85
204884546	enfortumab vedotin	8	M	79
204885064	enfortumab vedotin	23	F	\
2049458310	enfortumab vedotin	4	M	68
204947146	enfortumab vedotin	6	M	78
205001132	enfortumab vedotin	7	F	57
205108327	enfortumab vedotin	19	M	77
2051711711	enfortumab vedotin	6	M	75
205356363	enfortumab vedotin	7	F	78
205359468	enfortumab vedotin	14	M	61
205373853	enfortumab vedotin	7	F	59
2055158610	enfortumab vedotin	15	F	79
205622516	enfortumab vedotin	7	M	71
205646925	enfortumab vedotin	34	M	61
205651562	enfortumab vedotin	14	F	74
2056517114	enfortumab vedotin	39	M	56
205660726	enfortumab vedotin	8	M	56
205714853	enfortumab vedotin	14	M	5\
205770955	enfortumab vedotin	14	M	58
205777575	enfortumab vedotin	35	M	5\
2057937416	enfortumab vedotin	8	M	77
205945055	enfortumab vedotin	2	F	74
205956733	enfortumab vedotin	14	M	48
205967104	enfortumab vedotin	14	M	7\
2061122011	enfortumab vedotin	7	M	73
206113209	enfortumab vedotin	2	M	73
206156708	enfortumab vedotin	7	M	73
2061608114	enfortumab vedotin	3	M	71
206368613	enfortumab vedotin	25	M	56
206475838	enfortumab vedotin	11	M	66
206680256	enfortumab vedotin	13	M	74
206680812	enfortumab vedotin	4	M	7\
206692282	enfortumab vedotin	43	M	7\
2067808210	enfortumab vedotin	41	F	72
2069599412	enfortumab vedotin	7	M	71
2073851011	enfortumab vedotin	15	F	73
207385524	enfortumab vedotin	1	F	47
207501555	enfortumab vedotin	10	M	77
2077342221	enfortumab vedotin	14	M	56
207824135	enfortumab vedotin	7	M	79
208259989	enfortumab vedotin	3	M	51
208381455	enfortumab vedotin	139	M	6\
208480084	enfortumab vedotin	14	M	77
208530938	enfortumab vedotin	14	F	77
208544684	enfortumab vedotin	36	F	75
208709335	enfortumab vedotin	14	M	65
208830134	enfortumab vedotin	3	F	8\
208944035	enfortumab vedotin	14	F	67
208944053	enfortumab vedotin	13	F	78
2090461810	enfortumab vedotin	6	M	63
2091862918	enfortumab vedotin	13	M	69
209430618	enfortumab vedotin	14	M	63
209769865	enfortumab vedotin	13	M	78
2098143213	enfortumab vedotin	22	M	66
2098146215	enfortumab vedotin	7	M	48
209860508	enfortumab vedotin	24	M	77
209974292	enfortumab vedotin	14	M	77
209994711	enfortumab vedotin	42	M	73
210036762	enfortumab vedotin	1	M	8\
210037232	enfortumab vedotin	4	M	7\
2100927511	enfortumab vedotin	14	M	41
210159774	enfortumab vedotin	13	M	\
210159884	enfortumab vedotin	83	F	85
210168834	enfortumab vedotin	15	M	67
210168924	enfortumab vedotin	14	M	65
210331134	enfortumab vedotin	7	M	87
210388295	enfortumab vedotin	10	F	86
2103883810	enfortumab vedotin	6	M	68
210519352	enfortumab vedotin	14	M	6\
210750612	enfortumab vedotin	5	M	75
210872053	enfortumab vedotin	11	M	9\
210936483	enfortumab vedotin	12	M	75
210936587	enfortumab vedotin	7	F	68
210986782	enfortumab vedotin	7	M	8\
210988563	enfortumab vedotin	21	F	69
211038887	enfortumab vedotin	15	M	78
211477664	enfortumab vedotin	123	M	9\
211549172	enfortumab vedotin	24	M	71
211604554	enfortumab vedotin	14	M	78
211643474	enfortumab vedotin	11	M	68
211649933	enfortumab vedotin	19	F	77
211715298	enfortumab vedotin	7	M	6\
2117686217	enfortumab vedotin	14	M	75
2117765410	enfortumab vedotin	21	M	78
211891054	enfortumab vedotin	6	M	56
2119702413	enfortumab vedotin	13	M	79
211996206	enfortumab vedotin	11	M	79
212066889	enfortumab vedotin	20	M	7\
212213527	enfortumab vedotin	81	M	66
2124298615	enfortumab vedotin	13	M	72
212474734	enfortumab vedotin	21	M	74
212531744	enfortumab vedotin	7	M	71
212586305	enfortumab vedotin	25	M	\
212586382	enfortumab vedotin	14	M	8\
212586585	enfortumab vedotin	3	M	53
212694792	enfortumab vedotin	9	M	8\
212803256	enfortumab vedotin	29	F	78
2129222410	enfortumab vedotin	35	M	75
213002235	enfortumab vedotin	5	M	66
213103716	enfortumab vedotin	28	M	78
213108832	enfortumab vedotin	9	M	7\
213152078	enfortumab vedotin	9	M	62
213211464	enfortumab vedotin	34	M	86
213425264	enfortumab vedotin	6	M	67
213425424	enfortumab vedotin	120	M	9\
213543795	enfortumab vedotin	15	F	63
213584305	enfortumab vedotin	8	M	71
213589483	enfortumab vedotin	14	M	8\
2136347111	enfortumab vedotin	6	M	57
213807952	enfortumab vedotin	5	F	67
213808203	enfortumab vedotin	12	M	71
213905981	enfortumab vedotin	14	M	77
2139061110	enfortumab vedotin	2	M	73
213906285	enfortumab vedotin	15	M	79
213906452	enfortumab vedotin	10	F	8\
2139065910	enfortumab vedotin	12	F	59
214135332	enfortumab vedotin	2	M	74
214159378	enfortumab vedotin	52	M	85
214159952	enfortumab vedotin	5	M	7\
214163322	enfortumab vedotin	7	M	\
214216575	enfortumab vedotin	28	M	72
214217703	enfortumab vedotin	5	M	87
214217912	enfortumab vedotin	46	F	7\
214346829	enfortumab vedotin	5	M	83
214625973	enfortumab vedotin	10	M	74
214918438	enfortumab vedotin	7	M	7\
214982006	enfortumab vedotin	14	M	82
214984213	enfortumab vedotin	33	M	71
215025906	enfortumab vedotin	3	M	74
215113505	enfortumab vedotin	14	M	75
215255662	enfortumab vedotin	43	M	\
215285609	enfortumab vedotin	7	M	87
215323832	enfortumab vedotin	6	M	61
215336605	enfortumab vedotin	2	M	78
215476715	enfortumab vedotin	10	M	73
215708024	enfortumab vedotin	14	M	73
215725413	enfortumab vedotin	11	M	69
215807145	enfortumab vedotin	7	M	86
215902622	enfortumab vedotin	2	F	69
216211091	enfortumab vedotin	6	M	74
216212076	enfortumab vedotin	6	M	8\
216328112	enfortumab vedotin	7	M	81
216380794	enfortumab vedotin	10	M	79
216381221	enfortumab vedotin	43	M	79
216426141	enfortumab vedotin	21	M	65
216487032	enfortumab vedotin	11	F	9\
216497632	enfortumab vedotin	9	F	56
216814497	enfortumab vedotin	15	M	75
216926256	enfortumab vedotin	10	M	7\
216987802	enfortumab vedotin	4	M	8\
217395247	enfortumab vedotin	9	M	68
217395517	enfortumab vedotin	3	M	69
217472782	enfortumab vedotin	29	M	7\
217526313	enfortumab vedotin	14	F	\
217529582	enfortumab vedotin	14	M	8\
217655992	enfortumab vedotin	16	M	77
217715562	enfortumab vedotin	3	M	83
217752642	enfortumab vedotin	7	M	76
217812731	enfortumab vedotin	30	F	66
217812862	enfortumab vedotin	351	M	71
217813002	enfortumab vedotin	12	F	48
217972768	enfortumab vedotin	6	M	67
217980936	enfortumab vedotin	7	M	76
217987414	enfortumab vedotin	3	F	78
218105615	enfortumab vedotin	4	M	81
218527585	enfortumab vedotin	15	M	66
218532152	enfortumab vedotin	150	F	71
218532301	enfortumab vedotin	42	M	68
218592661	enfortumab vedotin	111	M	71
218782183	enfortumab vedotin	4	M	8\
218841343	enfortumab vedotin	136	F	8\
218871122	enfortumab vedotin	28	M	71
219304902	enfortumab vedotin	14	M	71
219305196	enfortumab vedotin	14	F	55
219305385	enfortumab vedotin	3	M	71
219351672	enfortumab vedotin	14	M	71
219625443	enfortumab vedotin	7	M	71
219625556	enfortumab vedotin	22	M	72
219669714	enfortumab vedotin	12	M	73
219723591	enfortumab vedotin	10	F	61
219888998	enfortumab vedotin	7	M	72
219889042	enfortumab vedotin	11	M	72
219889092	enfortumab vedotin	147	M	8\
219937122	enfortumab vedotin	14	M	8\
220196675	enfortumab vedotin	19	M	6\
220198722	enfortumab vedotin	4	M	79
2203224310	enfortumab vedotin	14	M	8\
220637332	enfortumab vedotin	5	M	74
220683305	enfortumab vedotin	19	M	68
220696382	enfortumab vedotin	18	M	78
220775193	enfortumab vedotin	17	M	75
220827052	enfortumab vedotin	14	M	86
220827845	enfortumab vedotin	4	M	65
220985625	enfortumab vedotin	7	M	76
220987177	enfortumab vedotin	314	M	74
2210190215	enfortumab vedotin	2	F	63
221085662	enfortumab vedotin	3	F	67
221295344	enfortumab vedotin	10	M	67
221296213	enfortumab vedotin	98	F	8\
221347463	enfortumab vedotin	7	M	63
221465063	enfortumab vedotin	14	M	72
221598545	enfortumab vedotin	8	M	6\
221654372	enfortumab vedotin	46	M	61
221693034	enfortumab vedotin	8	M	73
221707324	enfortumab vedotin	45	F	74
221752796	enfortumab vedotin	6	F	9\
221961036	enfortumab vedotin	47	M	78
221979802	enfortumab vedotin	48	F	69
222010434	enfortumab vedotin	9	M	71
222056398	enfortumab vedotin	119	M	58
222108835	enfortumab vedotin	7	M	78
222201893	enfortumab vedotin	7	M	79
222274055	enfortumab vedotin	313	M	69
222326805	enfortumab vedotin	97	M	7\
222495942	enfortumab vedotin	25	M	84
222539207	enfortumab vedotin	1	M	6\
222556481	enfortumab vedotin	22	M	69
222634953	enfortumab vedotin	6	F	79
222691303	enfortumab vedotin	165	M	7\
222776832	enfortumab vedotin	101	M	79
222825483	enfortumab vedotin	8	F	79
223027071	enfortumab vedotin	19	M	\
223189695	enfortumab vedotin	7	M	83
223490797	enfortumab vedotin	14	M	69
223597522	enfortumab vedotin	64	M	71
223681702	enfortumab vedotin	53	M	73
223724985	enfortumab vedotin	7	M	51
223726166	enfortumab vedotin	9	M	78
223822585	enfortumab vedotin	6	F	73
223892663	enfortumab vedotin	6	M	81
2239245310	enfortumab vedotin	153	M	8\
223944752	enfortumab vedotin	27	M	68
225194864	enfortumab vedotin	14	M	7\
225252782	enfortumab vedotin	57	M	74
225303265	enfortumab vedotin	8	M	69
225883635	enfortumab vedotin	7	M	44
225989042	enfortumab vedotin	35	M	69
225995823	enfortumab vedotin	11	M	54
226144373	enfortumab vedotin	7	M	74
226196971	enfortumab vedotin	2	M	64
226237573	enfortumab vedotin	8	M	73
226238037	enfortumab vedotin	7	M	67
226238273	enfortumab vedotin	61	M	82
226396507	enfortumab vedotin	1	M	7\
226445082	enfortumab vedotin	3	M	7\
226523988	enfortumab vedotin	19	M	79
226526453	enfortumab vedotin	54	F	9\
226526493	enfortumab vedotin	8	M	7\
226526537	enfortumab vedotin	12	M	75
226580152	enfortumab vedotin	12	F	8\
226856253	enfortumab vedotin	3	M	64
226904414	enfortumab vedotin	7	M	7\
227101881	enfortumab vedotin	10	M	\
227155202	enfortumab vedotin	14	M	7\
227351812	enfortumab vedotin	7	M	73
227420816	enfortumab vedotin	217	M	76
227431231	enfortumab vedotin	17	M	69
227459052	enfortumab vedotin	7	F	94
227510342	enfortumab vedotin	116	M	78
227513182	enfortumab vedotin	27	M	78
227655438	enfortumab vedotin	6	M	69
227655842	enfortumab vedotin	12	M	68
227837201	enfortumab vedotin	2	M	66
227869412	enfortumab vedotin	1	M	85
227973526	enfortumab vedotin	21	F	66
228028361	enfortumab vedotin	19	M	77
228029581	enfortumab vedotin	53	M	67
228193342	enfortumab vedotin	7	F	8\
228194531	enfortumab vedotin	113	M	69
228429913	enfortumab vedotin	47	M	71
228482259	enfortumab vedotin	16	F	52
228671163	enfortumab vedotin	29	F	85
228722602	enfortumab vedotin	14	M	82
228819683	enfortumab vedotin	1	M	9\
228819803	enfortumab vedotin	7	F	58
228838991	enfortumab vedotin	13	M	72
228935973	enfortumab vedotin	9	M	8\
229116223	enfortumab vedotin	29	M	74
229220598	enfortumab vedotin	21	M	51
229348662	enfortumab vedotin	117	F	67
229534143	enfortumab vedotin	2	M	9\
229534791	enfortumab vedotin	1	M	79
229846911	enfortumab vedotin	14	M	8\
230326213	enfortumab vedotin	7	F	85
230327831	enfortumab vedotin	10	M	72
230328072	enfortumab vedotin	6	M	84
230445135	enfortumab vedotin	10	F	8\
230537722	enfortumab vedotin	13	M	78
230736283	enfortumab vedotin	8	M	67
231378532	enfortumab vedotin	5	M	8\
231432515	enfortumab vedotin	20	M	72
231488771	enfortumab vedotin	7	F	65
231587982	enfortumab vedotin	25	F	83
231645801	enfortumab vedotin	22	M	78
231799773	enfortumab vedotin	9	M	7\
231801594	enfortumab vedotin	3	F	75
231903871	enfortumab vedotin	21	M	58
231961332	enfortumab vedotin	7	M	71
231974425	enfortumab vedotin	75	M	67
232059405	enfortumab vedotin	18	M	86
232100661	enfortumab vedotin	4	M	77
232100783	enfortumab vedotin	7	M	8\
232584013	enfortumab vedotin	14	M	78
232622423	enfortumab vedotin	129	M	57
232635132	enfortumab vedotin	8	M	72
232754813	enfortumab vedotin	280	M	77
232755342	enfortumab vedotin	2	M	8\
232818341	enfortumab vedotin	121	M	63
232819475	enfortumab vedotin	4	M	8\
232875531	enfortumab vedotin	11	M	74
232909162	enfortumab vedotin	1	M	75
232911454	enfortumab vedotin	28	F	63
233070683	enfortumab vedotin	13	F	73
233251732	enfortumab vedotin	46	M	7\
233251836	enfortumab vedotin	2	M	72
233253046	enfortumab vedotin	11	M	78
233269861	enfortumab vedotin	10	F	66
233368062	enfortumab vedotin	6	M	71
233499712	enfortumab vedotin	1	F	62
233499781	enfortumab vedotin	66	M	\
233500081	enfortumab vedotin	2	M	\
233500281	enfortumab vedotin	39	F	55
233541543	enfortumab vedotin	5	M	8\
233564932	enfortumab vedotin	7	M	69
233677181	enfortumab vedotin	91	M	54
233909821	enfortumab vedotin	21	M	83
233910424	enfortumab vedotin	7	F	76
234041822	enfortumab vedotin	21	M	67
234053711	enfortumab vedotin	20	F	62
234103204	enfortumab vedotin	3	M	7\
234171992	enfortumab vedotin	120	F	77
234209971	enfortumab vedotin	28	M	9\
234503551	enfortumab vedotin	9	F	75
234612671	enfortumab vedotin	19	F	78
234710953	enfortumab vedotin	8	M	62
234928072	enfortumab vedotin	105	M	77
235051383	enfortumab vedotin	10	F	66
235304992	enfortumab vedotin	2	F	73
235398351	enfortumab vedotin	43	M	7\
235523002	enfortumab vedotin	14	F	55
235751992	enfortumab vedotin	70	M	73
235771401	enfortumab vedotin	8	F	74
235953362	enfortumab vedotin	51	M	75
236044871	enfortumab vedotin	26	M	\
236094013	enfortumab vedotin	7	M	68
236634041	enfortumab vedotin	11	F	74
236915935	enfortumab vedotin	1	M	68
236916052	enfortumab vedotin	56	F	68
237170422	enfortumab vedotin	6	M	56
2373524210	enfortumab vedotin	8	M	79
237352523	enfortumab vedotin	14	M	\
237416865	enfortumab vedotin	1	M	48
237420261	enfortumab vedotin	181	F	45
237672312	enfortumab vedotin	294	M	8\
237875011	enfortumab vedotin	15	M	79
237977313	enfortumab vedotin	4	M	74
238195081	enfortumab vedotin	44	M	72
238301903	enfortumab vedotin	22	M	75
238720172	enfortumab vedotin	103	M	77
239036803	enfortumab vedotin	14	M	8\
239038292	enfortumab vedotin	7	M	67
239072974	enfortumab vedotin	4	M	8\
239138906	enfortumab vedotin	8	M	67
239235923	enfortumab vedotin	15	F	68
239363583	enfortumab vedotin	1	M	67
239404452	enfortumab vedotin	11	F	\
239415321	enfortumab vedotin	20	F	75
239709824	enfortumab vedotin	14	M	84
239767461	enfortumab vedotin	54	M	73
239777322	enfortumab vedotin	14	M	68
239780131	enfortumab vedotin	22	M	73
239822212	enfortumab vedotin	48	F	65
239850011	enfortumab vedotin	10	M	78
239861751	enfortumab vedotin	86	M	88
239890544	enfortumab vedotin	34	M	8\
239892991	enfortumab vedotin	11	M	73
239937231	enfortumab vedotin	21	M	76
240043221	enfortumab vedotin	21	M	68
240396121	enfortumab vedotin	31	M	8\
240401342	enfortumab vedotin	6	M	72
240528151	enfortumab vedotin	183	M	67
240643962	enfortumab vedotin	14	F	78
240732072	enfortumab vedotin	16	M	56
240782754	enfortumab vedotin	7	M	8\
240955421	enfortumab vedotin	9	M	7\
241599083	enfortumab vedotin	7	M	6\
241827662	enfortumab vedotin	13	M	8\
241994881	enfortumab vedotin	11	M	7\
242606832	enfortumab vedotin	7	M	8\
242628892	enfortumab vedotin	5	M	8\
242704541	enfortumab vedotin	7	M	58
242735821	enfortumab vedotin	31	M	\
242736121	enfortumab vedotin	33	M	69
242736971	enfortumab vedotin	1	F	\
242737691	enfortumab vedotin	9	F	69
242737871	enfortumab vedotin	16	M	66
242738581	enfortumab vedotin	178	M	74
242795797	enfortumab vedotin	9	M	7\
242850811	enfortumab vedotin	28	M	88
243303032	enfortumab vedotin	14	F	6\
243369011	enfortumab vedotin	67	M	72
243720061	enfortumab vedotin	33	M	79
244252702	enfortumab vedotin	69	F	68
245323731	enfortumab vedotin	42	M	65
245477753	enfortumab vedotin	18	M	7\
245753876	enfortumab vedotin	3	M	78
246168972	enfortumab vedotin	12	M	78
246286867	enfortumab vedotin	5	F	75
246358812	enfortumab vedotin	11	M	66
246568406	enfortumab vedotin	6	M	8\
246582632	enfortumab vedotin	7	M	67
246642441	enfortumab vedotin	14	\	9\
246672442	enfortumab vedotin	6	M	7\
246726517	enfortumab vedotin	8	M	7\
246850031	enfortumab vedotin	11	F	48
2470060712	enfortumab vedotin	11	M	7\
247058251	enfortumab vedotin	10	M	76
247114063	enfortumab vedotin	8	M	69
247155722	enfortumab vedotin	5	F	75
247157502	enfortumab vedotin	12	F	\
247249934	enfortumab vedotin	4	M	66
247347363	enfortumab vedotin	7	M	9\
247387074	enfortumab vedotin	3	M	8\
247387081	enfortumab vedotin	27	M	83
247420632	enfortumab vedotin	5	\	8\
247454435	enfortumab vedotin	8	M	75
247460284	enfortumab vedotin	9	F	8\
247464692	enfortumab vedotin	10	M	64
247589403	enfortumab vedotin	14	F	71
247643602	enfortumab vedotin	7	M	76
247679393	enfortumab vedotin	9	F	86
247690095	enfortumab vedotin	42	M	7\
247747081	enfortumab vedotin	11	M	79
247862485	enfortumab vedotin	2	M	77
247916491	enfortumab vedotin	9	M	75
248288311	enfortumab vedotin	305	F	81
248415699	enfortumab vedotin	16	M	71
248464222	enfortumab vedotin	14	M	8\
248527971	enfortumab vedotin	11	M	63
248532447	enfortumab vedotin	5	F	67
248730765	enfortumab vedotin	9	M	8\
248807903	enfortumab vedotin	7	M	\
248972183	enfortumab vedotin	21	M	8\
249582412	enfortumab vedotin	13	M	8\
249582452	enfortumab vedotin	7	M	7\
249648013	enfortumab vedotin	7	M	77
250070482	enfortumab vedotin	118	M	82
250082493	enfortumab vedotin	34	M	8\
250157552	enfortumab vedotin	15	F	78
250355812	enfortumab vedotin	14	M	6\
250441153	enfortumab vedotin	84	M	7\
250442892	enfortumab vedotin	14	F	81
250595462	enfortumab vedotin	208	M	58
250624891	enfortumab vedotin	4	M	82
250758151	enfortumab vedotin	4	F	83
250840421	enfortumab vedotin	2	F	75
251116401	enfortumab vedotin	19	M	9\
251148961	enfortumab vedotin	77	F	79
251864552	enfortumab vedotin	3	M	8\
251878005	enfortumab vedotin	10	M	72
251882062	enfortumab vedotin	83	M	67
252066881	enfortumab vedotin	12	M	76
252067442	enfortumab vedotin	7	F	7\
252067504	enfortumab vedotin	7	M	8\
252147082	enfortumab vedotin	5	F	71
252217621	enfortumab vedotin	15	F	6\
252392542	enfortumab vedotin	6	M	71
252400991	enfortumab vedotin	14	F	37
252529235	enfortumab vedotin	10	M	8\
252645441	enfortumab vedotin	15	F	6\
252897212	enfortumab vedotin	6	M	85
252995911	enfortumab vedotin	20	M	7\
253048461	enfortumab vedotin	4	M	7\
253071532	enfortumab vedotin	42	M	76
253158702	enfortumab vedotin	1	M	75
253159892	enfortumab vedotin	7	M	87
253186731	enfortumab vedotin	14	F	37
253285222	enfortumab vedotin	7	M	8\
253296522	enfortumab vedotin	14	M	68
253382622	enfortumab vedotin	8	M	65
253416861	enfortumab vedotin	35	M	79
253483741	enfortumab vedotin	8	M	66
253498391	enfortumab vedotin	169	M	83
253635231	enfortumab vedotin	17	M	57
253665492	enfortumab vedotin	10	M	72
253693511	enfortumab vedotin	14	F	52
253749261	enfortumab vedotin	20	M	56
253791051	enfortumab vedotin	19	F	52
253971441	enfortumab vedotin	26	M	56
253985741	enfortumab vedotin	11	M	8\
253989281	enfortumab vedotin	136	M	8\
254078232	enfortumab vedotin	181	\	73
254124811	enfortumab vedotin	19	F	51
254408231	enfortumab vedotin	26	M	56
254529222	enfortumab vedotin	45	M	9\
254531681	enfortumab vedotin	17	M	81
254575491	enfortumab vedotin	13	M	72
254575521	enfortumab vedotin	17	M	73
254576141	enfortumab vedotin	7	F	9\
254589111	enfortumab vedotin	8	M	62
254786561	enfortumab vedotin	12	M	77
254866801	enfortumab vedotin	12	M	\
254879161	enfortumab vedotin	6	M	83
139611362	gemtuzumab ozogamicin	4	M	4
151361301	gemtuzumab ozogamicin	1	M	9
154033413	gemtuzumab ozogamicin	28	\	\
155610023	gemtuzumab ozogamicin	12	M	75
156181822	gemtuzumab ozogamicin	11	\	\
173561982	gemtuzumab ozogamicin	27	\	\
173706951	gemtuzumab ozogamicin	31	\	\
174698173	gemtuzumab ozogamicin	14	\	\
177518251	gemtuzumab ozogamicin	17	\	\
179025842	gemtuzumab ozogamicin	17	\	\
197557582	gemtuzumab ozogamicin	21	\	\
198173664	gemtuzumab ozogamicin	14	F	28
198907301	gemtuzumab ozogamicin	39	F	\
212993312	gemtuzumab ozogamicin	7	M	59
226656721	gemtuzumab ozogamicin	40	F	\
230749931	gemtuzumab ozogamicin	6	F	42
234658251	gemtuzumab ozogamicin	13	F	73
251296661	gemtuzumab ozogamicin	19	F	16
4397944	gemtuzumab ozogamicin	24	M	49
4398992	gemtuzumab ozogamicin	13	F	72
4502994	gemtuzumab ozogamicin	15	F	52
4570056	gemtuzumab ozogamicin	2	F	46
4596656	gemtuzumab ozogamicin	2	F	69
4633337	gemtuzumab ozogamicin	274	M	54
4809726	gemtuzumab ozogamicin	2233	M	63
4867739	gemtuzumab ozogamicin	4	M	31
4911221	gemtuzumab ozogamicin	25	M	69
4947097	gemtuzumab ozogamicin	12	M	71
4952711	gemtuzumab ozogamicin	9	M	51
4970755	gemtuzumab ozogamicin	14	M	77
4975700	gemtuzumab ozogamicin	104	F	62
4988124	gemtuzumab ozogamicin	10	M	68
5019632	gemtuzumab ozogamicin	44	M	71
5032005	gemtuzumab ozogamicin	2	F	69
5088666	gemtuzumab ozogamicin	1	M	5\
5119945	gemtuzumab ozogamicin	3	M	66
5135776	gemtuzumab ozogamicin	4	M	68
5521816	gemtuzumab ozogamicin	152	M	\
5522363	gemtuzumab ozogamicin	8	F	\
5597064	gemtuzumab ozogamicin	1	M	47
6614540	gemtuzumab ozogamicin	27	M	\
6732730	gemtuzumab ozogamicin	185	M	76
8362159	gemtuzumab ozogamicin	6	M	72
197800153	loncastuximab tesirine	53	F	63
208447192	loncastuximab tesirine	31	F	63
223391942	loncastuximab tesirine	1	F	7\
223514771	loncastuximab tesirine	86	F	74
228034811	loncastuximab tesirine	70	M	75
229770142	loncastuximab tesirine	77	M	59
239901691	loncastuximab tesirine	13	M	\
246997101	loncastuximab tesirine	130	F	76
246997121	loncastuximab tesirine	26	M	74
251352434	loncastuximab tesirine	35	M	\
178464261	sacituzumab govitecan	3	F	48
181632642	sacituzumab govitecan	12	F	45
181654893	sacituzumab govitecan	6	F	58
189055271	sacituzumab govitecan	12	F	39
196953484	sacituzumab govitecan	165	F	59
198502673	sacituzumab govitecan	84	F	53
200249501	sacituzumab govitecan	5	F	\
204063423	sacituzumab govitecan	17	F	46
2044551735	sacituzumab govitecan	4	F	6\
205037264	sacituzumab govitecan	18	F	\
205287725	sacituzumab govitecan	6	F	5\
205744372	sacituzumab govitecan	4	F	\
206022273	sacituzumab govitecan	2	F	52
206091871	sacituzumab govitecan	88	M	66
206338025	sacituzumab govitecan	4	F	62
206609491	sacituzumab govitecan	11	M	74
206810804	sacituzumab govitecan	88	F	78
206891901	sacituzumab govitecan	34	F	44
207248065	sacituzumab govitecan	6	F	78
2081588210	sacituzumab govitecan	1	F	63
208225494	sacituzumab govitecan	6	F	4\
209079332	sacituzumab govitecan	14	F	5\
210005293	sacituzumab govitecan	14	F	48
210446036	sacituzumab govitecan	8	F	69
2105902424	sacituzumab govitecan	3	F	\
211922741	sacituzumab govitecan	53	F	5\
212756343	sacituzumab govitecan	1	F	\
2147354313	sacituzumab govitecan	84	F	41
215435295	sacituzumab govitecan	7	F	4\
215568882	sacituzumab govitecan	354	F	\
215686069	sacituzumab govitecan	75	F	\
216242253	sacituzumab govitecan	22	F	7\
216846282	sacituzumab govitecan	7	F	\
216956241	sacituzumab govitecan	1	F	5\
217019582	sacituzumab govitecan	4	F	8\
218331551	sacituzumab govitecan	303	F	\
218869039	sacituzumab govitecan	3	F	61
219281942	sacituzumab govitecan	168	F	\
219869803	sacituzumab govitecan	2	F	43
2204203318	sacituzumab govitecan	22	F	48
220509734	sacituzumab govitecan	21	F	5\
221095232	sacituzumab govitecan	182	F	\
221487051	sacituzumab govitecan	10	F	6\
221526961	sacituzumab govitecan	45	F	6\
222067866	sacituzumab govitecan	6	F	\
222251373	sacituzumab govitecan	2	F	77
222468584	sacituzumab govitecan	7	F	58
2230142113	sacituzumab govitecan	768	F	\
223523422	sacituzumab govitecan	22	F	38
226052392	sacituzumab govitecan	506	F	62
2265624513	sacituzumab govitecan	264	F	61
230197293	sacituzumab govitecan	3	F	58
233316422	sacituzumab govitecan	21	F	\
233334639	sacituzumab govitecan	13	F	66
233620141	sacituzumab govitecan	11	F	72
234270181	sacituzumab govitecan	21	F	46
235847931	sacituzumab govitecan	284	F	45
239140231	sacituzumab govitecan	1	F	72
239258751	sacituzumab govitecan	7	F	5\
240637922	sacituzumab govitecan	3	F	64
241657262	sacituzumab govitecan	2	F	59
242038701	sacituzumab govitecan	2	F	61
242260862	sacituzumab govitecan	49	F	82
243445451	sacituzumab govitecan	16	F	47
245387681	sacituzumab govitecan	7	F	5\
247113973	sacituzumab govitecan	60	F	5\
247268292	sacituzumab govitecan	86	F	44
247277381	sacituzumab govitecan	14	F	59
247700481	sacituzumab govitecan	3	F	5\
248434862	sacituzumab govitecan	50	F	54
250644261	sacituzumab govitecan	10	F	63
251110253	sacituzumab govitecan	26	F	51
251421652	sacituzumab govitecan	16	F	67
251595174	sacituzumab govitecan	3	F	5\
251846853	sacituzumab govitecan	7	F	62
252005681	sacituzumab govitecan	17	F	42
252160002	sacituzumab govitecan	7	F	8\
252240421	sacituzumab govitecan	24	F	59
252576531	sacituzumab govitecan	4	F	53
253741061	sacituzumab govitecan	56	F	62
253809781	sacituzumab govitecan	126	F	54
253870731	sacituzumab govitecan	20	F	68
254481561	sacituzumab govitecan	7	F	47
206238831	tisotumab vedotin	5	\	\
206238861	tisotumab vedotin	17	F	4\
206389172	tisotumab vedotin	5	F	48
208109589	tisotumab vedotin	29	F	6\
209949631	tisotumab vedotin	5	\	\
209949641	tisotumab vedotin	17	F	4\
213984908	tisotumab vedotin	5	F	56
217679671	tisotumab vedotin	6	F	\
217679691	tisotumab vedotin	4	F	\
228002612	tisotumab vedotin	21	F	\
236391572	tisotumab vedotin	42	F	64
244074005	tisotumab vedotin	4	F	\
247175882	tisotumab vedotin	10	F	\
249824974	tisotumab vedotin	152	F	38
249873152	tisotumab vedotin	7	F	5\
253753422	tisotumab vedotin	10	F	\
175313051	Trastuzumab deruxtecan	1	F	7\
179638826	Trastuzumab deruxtecan	5	F	45
188699265	Trastuzumab deruxtecan	182	F	68
189594707	Trastuzumab deruxtecan	1	F	43
1902725710	Trastuzumab deruxtecan	131	F	62
192070681	Trastuzumab deruxtecan	21	F	\
192122493	Trastuzumab deruxtecan	154	F	43
199224822	Trastuzumab deruxtecan	378	F	75
199722852	Trastuzumab deruxtecan	130	F	68
200107674	Trastuzumab deruxtecan	303	F	48
205329741	Trastuzumab deruxtecan	2	F	53
210987811	Trastuzumab deruxtecan	453	F	54
211127482	Trastuzumab deruxtecan	221	F	55
211212471	Trastuzumab deruxtecan	43	M	\
216144541	Trastuzumab deruxtecan	152	F	45
2182352121	Trastuzumab deruxtecan	18	F	\
218496567	Trastuzumab deruxtecan	62	F	72
219081391	Trastuzumab deruxtecan	11	F	67
219964691	Trastuzumab deruxtecan	26	F	51
220415881	Trastuzumab deruxtecan	15	F	58
221729421	Trastuzumab deruxtecan	27	F	63
222087311	Trastuzumab deruxtecan	1902	F	4\
222499092	Trastuzumab deruxtecan	58	F	31
223842982	Trastuzumab deruxtecan	43	F	54
226205992	Trastuzumab deruxtecan	274	F	\
228002831	Trastuzumab deruxtecan	218	F	75
228003441	Trastuzumab deruxtecan	333	F	63
229537512	Trastuzumab deruxtecan	23	F	\
230397761	Trastuzumab deruxtecan	78	F	52
231455611	Trastuzumab deruxtecan	717	F	68
232048363	Trastuzumab deruxtecan	87	F	73
232103591	Trastuzumab deruxtecan	21	F	71
232194861	Trastuzumab deruxtecan	85	F	52
233213253	Trastuzumab deruxtecan	8	F	8\
235086582	Trastuzumab deruxtecan	68	F	41
235383713	Trastuzumab deruxtecan	4	F	46
235591792	Trastuzumab deruxtecan	9	F	7\
236171071	Trastuzumab deruxtecan	7	F	43
237011772	Trastuzumab deruxtecan	18	F	32
237875223	Trastuzumab deruxtecan	14	F	47
237892701	Trastuzumab deruxtecan	178	F	56
238101461	Trastuzumab deruxtecan	706	F	6\
238309861	Trastuzumab deruxtecan	557	F	49
238522111	Trastuzumab deruxtecan	2	F	45
238908132	Trastuzumab deruxtecan	785	F	67
239213591	Trastuzumab deruxtecan	194	F	58
241336391	Trastuzumab deruxtecan	63	F	76
241421571	Trastuzumab deruxtecan	192	F	62
241958901	Trastuzumab deruxtecan	76	F	71
242547682	Trastuzumab deruxtecan	351	F	53
242697011	Trastuzumab deruxtecan	1	F	59
242999181	Trastuzumab deruxtecan	41	F	\
243445713	Trastuzumab deruxtecan	49	F	72
244290581	Trastuzumab deruxtecan	17	F	\
247393211	Trastuzumab deruxtecan	16	F	46
247825752	Trastuzumab deruxtecan	49	F	\
249647261	Trastuzumab deruxtecan	21	M	8\
253135932	Trastuzumab deruxtecan	21	F	\
253641152	Trastuzumab deruxtecan	8	F	8\
253906013	Trastuzumab deruxtecan	22	F	\
100804488	trastuzumab emtansine	421	F	64
102004011	trastuzumab emtansine	115	F	59
103769692	trastuzumab emtansine	6	F	53
104215011	trastuzumab emtansine	1	F	68
105543703	trastuzumab emtansine	1	F	79
106626162	trastuzumab emtansine	49	F	62
106772981	trastuzumab emtansine	71	F	72
106975191	trastuzumab emtansine	2	F	54
107643982	trastuzumab emtansine	328	F	48
1086937410	trastuzumab emtansine	99	F	59
111473642	trastuzumab emtansine	28	F	58
113416811	trastuzumab emtansine	66	F	4\
114159292	trastuzumab emtansine	161	F	5\
1159330411	trastuzumab emtansine	61	F	51
117388251	trastuzumab emtansine	4	F	61
117939992	trastuzumab emtansine	56	F	52
118754131	trastuzumab emtansine	7	F	67
119974706	trastuzumab emtansine	7	F	56
1219763610	trastuzumab emtansine	63	F	8\
123291321	trastuzumab emtansine	476	F	53
125397971	trastuzumab emtansine	5	F	59
125477033	trastuzumab emtansine	5	F	49
131476032	trastuzumab emtansine	109	M	39
137801492	trastuzumab emtansine	244	F	67
139325934	trastuzumab emtansine	1	F	53
140961731	trastuzumab emtansine	4	F	48
1425019916	trastuzumab emtansine	4	F	64
144726354	trastuzumab emtansine	1	F	57
147635963	trastuzumab emtansine	595	F	65
153505271	trastuzumab emtansine	5	F	59
154064002	trastuzumab emtansine	21	F	57
155530141	trastuzumab emtansine	20	F	39
157328472	trastuzumab emtansine	9	F	36
158605371	trastuzumab emtansine	387	F	49
163233751	trastuzumab emtansine	110	F	48
175028812	trastuzumab emtansine	80	F	46
176421953	trastuzumab emtansine	4	F	47
176791751	trastuzumab emtansine	9	F	49
178245533	trastuzumab emtansine	10	F	51
178267202	trastuzumab emtansine	10	\	\
178861071	trastuzumab emtansine	21	F	57
179599991	trastuzumab emtansine	97	F	54
179715541	trastuzumab emtansine	182	F	7\
180518211	trastuzumab emtansine	60	F	7\
185942711	trastuzumab emtansine	398	F	54
188065621	trastuzumab emtansine	70	F	6\
189153891	trastuzumab emtansine	63	F	69
189675121	trastuzumab emtansine	839	F	41
189751731	trastuzumab emtansine	4	F	56
190818162	trastuzumab emtansine	87	F	65
191989011	trastuzumab emtansine	45	F	63
192409932	trastuzumab emtansine	728	F	4\
1938125820	trastuzumab emtansine	23	F	69
195781025	trastuzumab emtansine	43	F	57
196344521	trastuzumab emtansine	6	F	\
201966471	trastuzumab emtansine	21	F	69
202101761	trastuzumab emtansine	1342	F	44
202314761	trastuzumab emtansine	40	F	57
2029831019	trastuzumab emtansine	278	F	59
203168231	trastuzumab emtansine	2	F	\
204676332	trastuzumab emtansine	61	F	48
205188691	trastuzumab emtansine	47	F	44
207273841	trastuzumab emtansine	133	F	56
209661181	trastuzumab emtansine	70	F	42
209970982	trastuzumab emtansine	198	F	52
212363741	trastuzumab emtansine	223	F	5\
218999781	trastuzumab emtansine	209	F	\
221649334	trastuzumab emtansine	84	F	71
222310031	trastuzumab emtansine	47	F	44
222974272	trastuzumab emtansine	4	F	46
226705121	trastuzumab emtansine	20	F	69
226810572	trastuzumab emtansine	261	F	53
227899234	trastuzumab emtansine	22	\	89
231028291	trastuzumab emtansine	97	F	3\
232806032	trastuzumab emtansine	126	F	48
233317381	trastuzumab emtansine	91	F	52
236257301	trastuzumab emtansine	25	F	45
236392712	trastuzumab emtansine	4	F	56
236953371	trastuzumab emtansine	5	F	\
238233282	trastuzumab emtansine	832	F	6\
238246441	trastuzumab emtansine	64	F	74
247162851	trastuzumab emtansine	26	F	43
248134251	trastuzumab emtansine	215	F	6\
250446721	trastuzumab emtansine	256	F	\
252046551	trastuzumab emtansine	108	F	66
254161161	trastuzumab emtansine	61	F	71
91473086	trastuzumab emtansine	70	F	65
92390532	trastuzumab emtansine	43	F	57
92397073	trastuzumab emtansine	58	F	4\
92497462	trastuzumab emtansine	84	F	47
94473782	trastuzumab emtansine	7	F	72
94774024	trastuzumab emtansine	723	F	63
97221554	trastuzumab emtansine	86	F	72
97578321	trastuzumab emtansine	40	F	6\
97878574	trastuzumab emtansine	8	F	57

## Sheet:  Supplementary Table 7
Supplementary Table 7. Weibull distribution parameters (α, β) and failure type for different ADCs
Treatments	α（95% CI）	β（95% CI）	Failure type
Total	38.22(34.80-41.64)	0.67(0.65-0.70)	Early failure
Belantamab mafodotin	36.14(12.82-59.47)	0.83(0.54-1.13)	Early failure
Brentuximab vedotin	55.70(46.39-65.01)	0.76(0.70-0.83)	Early failure
Enfortumab vedotin	23.70(21.25-26.14)	0.82(0.78-0.87)	Early failure
Gemtuzumab ozogamicin	31.40(12.99-49.81)	0.54(0.44-0.65)	Early failure
Loncastuximab tesirine	55.09(25.79-84.40)	1.21(0.58-1.84)	Wear-out failure
Sacituzumab govitecan	33.11(20.66-45.56)	0.61(0.51-0.70)	Early failure
Tisotumab vedotin	18.91(7.28-30.53)	0.85(0.57-1.13)	Early failure
Trastuzumab deruxtecan	109.40(62.92-155.89)	0.63(0.51-0.75)	Early failure
Trastuzumab emtansine	92.90(62.48-123.31)	0.65(0.55-0.75)	Early failure

## Sheet:  Supplementary Table 8
Supplementary Table 8 Outcomes of ADCs associated with CAEs
Treatments	Outcomes	Percentage
Belantamab mafodotin	Death	0.1875
	Hospitalization	0.75
	Life-Threatening	0
	Disability	0.0625
Brentuximab vedotin	Death	0.135484
	Hospitalization	0.712903
	Life-Threatening	0.116129
	Disability	0.0354839
Enfortumab vedotin	Death	0.275748
	Hospitalization	0.651163
	Life-Threatening	0.0465116
	Disability	0.0265781
Gemtuzumab ozogamicin	Death	0.333333
	Hospitalization	0.5625
	Life-Threatening	0.104167
	Disability	0
Loncastuximab tesirine	Death	0.333333
	Hospitalization	0.666667
	Life-Threatening	0
	Disability	0
Sacituzumab govitecan	Death	0.2
	Hospitalization	0.68
	Life-Threatening	0.0133333
	Disability	0.106667
Tisotumab vedotin	Death	0.133333
	Hospitalization	0.666667
	Life-Threatening	0.0666667
	Disability	0.133333
Trastuzumab deruxtecan	Death	0.244186
	Hospitalization	0.674419
	Life-Threatening	0.0232558
	Disability	0.0581395
Trastuzumab emtansine	Death	0.108696
	Hospitalization	0.804348
	Life-Threatening	0.0434783
	Disability	0.0434783

## Sheet: Supplementary Table 9
Supplementary Table 9. Subgroup Analysis of Cutaneous Adverse Events Associated with ADCs by Gender.
PT	a1 (Number of CAEs in female patients receiving ADC)	b1 (Number of female patients receiving ADC without CAEs)	c1 (Number of CAEs in male patients receiving ADC)	d1 (Number of male patients receiving ADC without CAEs)	Female/Male ROR（95%CI）	a2 (Number of CAEs in male patients receiving ADC)	b2 (Number of male patients receiving ADC without CAEs)	c2 (Number of CAEs in female patients receiving ADC)	d2 (Number of female patients receiving ADC without CAEs)	Male/Female ROR（95%CI）
acute generalised exanthematous pustulosis	2	60029	8	30794	0.13 ( 0.03 - 0.6 )	8	30794	2	60029	7.8 ( 1.66 - 36.72 )
alopecia	566	59465	151	30651	1.93 ( 1.61 - 2.31 )	151	30651	566	59465	0.52 ( 0.43 - 0.62 )
blister	48	59983	41	30761	0.6 ( 0.4 - 0.91 )	41	30761	48	59983	1.67 ( 1.1 - 2.53 )
cutaneous lupus erythematosus	3	60028	0	30802	\	0	30802	3	60028	\
cutaneous symptom	1	60030	6	30796	0.09 ( 0.01 - 0.71 )	6	30796	1	60030	11.7 ( 1.41 - 97.15 )
decubitus ulcer	3	60028	6	30796	0.26 ( 0.06 - 1.03 )	6	30796	3	60028	3.9 ( 0.97 - 15.59 )
dermatitis	23	60008	17	30785	0.69 ( 0.37 - 1.3 )	17	30785	23	60008	1.44 ( 0.77 - 2.7 )
dermatitis acneiform	11	60020	0	30802	\	0	30802	11	60020	\
dermatitis allergic	7	60024	12	30790	0.3 ( 0.12 - 0.76 )	12	30790	7	60024	3.34 ( 1.32 - 8.49 )
dermatitis bullous	15	60016	39	30763	0.2 ( 0.11 - 0.36 )	39	30763	15	60016	5.07 ( 2.8 - 9.2 )
dermatitis exfoliative	4	60027	4	30798	0.51 ( 0.13 - 2.05 )	4	30798	4	60027	1.95 ( 0.49 - 7.79 )
dermatitis exfoliative generalised	9	60022	16	30786	0.29 ( 0.13 - 0.65 )	16	30786	9	60022	3.47 ( 1.53 - 7.84 )
drug eruption	19	60012	38	30764	0.26 ( 0.15 - 0.44 )	38	30764	19	60012	3.9 ( 2.25 - 6.77 )
drug reaction with eosinophilia and systemic symptoms	16	60015	12	30790	0.68 ( 0.32 - 1.45 )	12	30790	16	60015	1.46 ( 0.69 - 3.09 )
dry skin	56	59975	48	30754	0.6 ( 0.41 - 0.88 )	48	30754	56	59975	1.67 ( 1.14 - 2.46 )
epidermal necrosis	4	60027	10	30792	0.21 ( 0.06 - 0.65 )	10	30792	4	60027	4.87 ( 1.53 - 15.54 )
erythema	139	59892	103	30699	0.69 ( 0.54 - 0.89 )	103	30699	139	59892	1.45 ( 1.12 - 1.87 )
erythema multiforme	13	60018	9	30793	0.74 ( 0.32 - 1.73 )	9	30793	13	60018	1.35 ( 0.58 - 3.16 )
exfoliative rash	4	60027	8	30794	0.26 ( 0.08 - 0.85 )	8	30794	4	60027	3.9 ( 1.17 - 12.95 )
hair growth abnormal	12	60019	0	30802	\	0	30802	12	60019	\
henoch-schonlein purpura	4	60027	0	30802	\	0	30802	4	60027	\
intertrigo	0	60031	3	30799	\	3	30799	0	60031	\
leukoderma	1	60030	3	30799	0.17 ( 0.02 - 1.64 )	3	30799	1	60030	5.85 ( 0.61 - 56.22 )
lichenoid keratosis	3	60028	8	30794	0.19 ( 0.05 - 0.73 )	8	30794	3	60028	5.2 ( 1.38 - 19.6 )
lymphomatoid papulosis	1	60030	3	30799	0.17 ( 0.02 - 1.64 )	3	30799	1	60030	5.85 ( 0.61 - 56.22 )
night sweats	14	60017	12	30790	0.6 ( 0.28 - 1.29 )	12	30790	14	60017	1.67 ( 0.77 - 3.61 )
onychoclasis	11	60020	0	30802	\	0	30802	11	60020	\
onycholysis	7	60024	2	30800	1.8 ( 0.37 - 8.65 )	2	30800	7	60024	0.56 ( 0.12 - 2.68 )
onychomadesis	5	60026	1	30801	2.57 ( 0.3 - 21.96 )	1	30801	5	60026	0.39 ( 0.05 - 3.34 )
palmar-plantar erythrodysaesthesia syndrome	28	60003	11	30791	1.31 ( 0.65 - 2.62 )	11	30791	28	60003	0.77 ( 0.38 - 1.54 )
pemphigoid	2	60029	6	30796	0.17 ( 0.03 - 0.85 )	6	30796	2	60029	5.85 ( 1.18 - 28.98 )
petechiae	13	60018	10	30792	0.67 ( 0.29 - 1.52 )	10	30792	13	60018	1.5 ( 0.66 - 3.42 )
photosensitivity reaction	8	60023	7	30795	0.59 ( 0.21 - 1.62 )	7	30795	8	60023	1.71 ( 0.62 - 4.7 )
pigmentation disorder	10	60021	12	30790	0.43 ( 0.18 - 0.99 )	12	30790	10	60021	2.34 ( 1.01 - 5.41 )
pruritus	216	59815	208	30594	0.53 ( 0.44 - 0.64 )	208	30594	216	59815	1.88 ( 1.56 - 2.28 )
rash	418	59613	464	30338	0.46 ( 0.4 - 0.52 )	464	30338	418	59613	2.18 ( 1.91 - 2.49 )
rash erythematous	31	60000	44	30759	0.36 ( 0.23 - 0.57 )	44	30759	31	60000	2.77 ( 1.75 - 4.38 )
rash maculo-papular	37	59994	43	30759	0.44 ( 0.28 - 0.68 )	43	30759	37	59994	2.27 ( 1.46 - 3.52 )
rash morbilliform	3	60028	5	30797	0.31 ( 0.07 - 1.29 )	5	30797	3	60028	3.25 ( 0.78 - 13.59 )
rash papular	7	60024	12	30790	0.3 ( 0.12 - 0.76 )	12	30790	7	60024	3.34 ( 1.32 - 8.49 )
rash pruritic	51	59980	39	30763	0.67 ( 0.44 - 1.02 )	39	30763	51	59980	1.49 ( 0.98 - 2.26 )
rash vesicular	11	60020	11	30791	0.51 ( 0.22 - 1.18 )	11	30791	11	60020	1.95 ( 0.85 - 4.5 )
severe cutaneous adverse reaction	1	60030	2	30800	0.26 ( 0.02 - 2.83 )	2	30800	1	60030	3.9 ( 0.35 - 42.99 )
sjs-ten overlap	3	60028	6	30796	0.26 ( 0.06 - 1.03 )	6	30796	3	60028	3.9 ( 0.97 - 15.59 )
skin discharge	0	60031	3	30799	\	3	30799	0	60031	\
skin discolouration	33	59998	21	30781	0.81 ( 0.47 - 1.39 )	21	30781	33	59998	1.24 ( 0.72 - 2.14 )
skin disorder	54	59977	109	30693	0.25 ( 0.18 - 0.35 )	109	30693	54	59977	3.94 ( 2.85 - 5.47 )
skin erosion	2	60029	8	30794	0.13 ( 0.03 - 0.6 )	8	30794	2	60029	7.8 ( 1.66 - 36.72 )
skin exfoliation	40	59991	48	30754	0.43 ( 0.28 - 0.65 )	48	30754	40	59991	2.34 ( 1.54 - 3.56 )
skin hyperpigmentation	15	60016	8	30794	0.96 ( 0.41 - 2.27 )	8	30794	15	60016	1.04 ( 0.44 - 2.45 )
skin lesion	26	60005	27	30775	0.49 ( 0.29 - 0.85 )	27	30775	26	60005	2.02 ( 1.18 - 3.47 )
skin reaction	24	60007	37	30765	0.33 ( 0.2 - 0.56 )	37	30765	24	60007	3.01 ( 1.8 - 5.03 )
skin toxicity	28	60003	51	30751	0.28 ( 0.18 - 0.45 )	51	30751	28	60003	3.55 ( 2.24 - 5.64 )
skin ulcer	13	60018	12	30790	0.56 ( 0.25 - 1.22 )	12	30790	13	60018	1.8 ( 0.82 - 3.94 )
spider naevus	18	60013	0	30802	\	0	30802	18	60013	\
stevens-johnson syndrome	46	59985	88	30714	0.27 ( 0.19 - 0.38 )	88	30714	46	59985	3.74 ( 2.61 - 5.34 )
subcutaneous emphysema	5	60026	1	30801	2.57 ( 0.3 - 21.96 )	1	30801	5	60026	0.39 ( 0.05 - 3.34 )
symmetrical drug-related intertriginous and flexural exanthema	0	60031	9	30793	\	9	30793	0	60031	\
telangiectasia	15	60016	1	30801	7.7 ( 1.02 - 58.28 )	1	30801	15	60016	0.13 ( 0.02 - 0.98 )
toxic epidermal necrolysis	24	60007	67	30735	0.18 ( 0.12 - 0.29 )	67	30735	24	60007	5.45 ( 3.42 - 8.69 )
toxic erythema of chemotherapy	3	60028	13	30789	0.12 ( 0.03 - 0.42 )	13	30789	3	60028	8.45 ( 2.41 - 29.65 )
toxic skin eruption	13	60018	9	30793	0.74 ( 0.32 - 1.73 )	9	30793	13	60018	1.35 ( 0.58 - 3.16 )

[truncated: 1 more sheets: Supplementary Table 10]
